# Supplementary material for: Prokaryotic and eukaryotic microbial diversity from three soda lakes in the East African Rift Valley determined by amplicon sequencing
Source: Front Microbiol. 2022 Dec 8;13:999876. doi: 10.3389/fmicb.2022.999876 (PMC9772273; doi:10.3389/fmicb.2022.999876)
Supplement: Supplementary file 1 [file Data_Sheet_1.zip › Table 1.XLSX]

## Sheet: Sheet1
Supplementary Table 1: Samples Description and Physico-chemical parameters measured during sampling
								Sequence reads		OTU numbers
Sample	Location	Sample Type	pH	Salinity (%)	Depth	GPS	DNA conc.(ng/uL)	16S	ITS	16S	ITS
1. A3637	Abijata	Water	9.5	15	0	7° 37′ 0″ N, 38° 36′ 0″ E	22.32	73128	85858	400	78
2. A3640	Abijata	Sediment	9.5	15	0	7° 37′ 58″ N, 38° 36′ 0″ E	18.81	80073	94801	699	85
3. A3935	Abijata	Sediment	9.5	15	0	7° 37′ 58″ N, 38° 35′ 59″ E	25.07	128370	92996	948	120
4. A3938	Abijata	Sediment	9.5	15	1	7° 37′ 58″ N, 38° 36′ 01″ E	14.25	76761	83889	692	115
5. AB	Abijata	Sediment	9.5	15	1	7° 37′ 59″ N, 38° 35′ 59″ E	7.57	68662	114528	77	63
6. AC3132	Abijata	Water	9.5	15	1	7° 37′ 0″ N, 38° 36′ 0″ E	2.85	40413	122409	243	112
7. ALA	Abijata	Water	9.5	15	0	7° 37′ 0″ N, 38° 36′ 0″ E	4.61	65481	68028	50	43
8. ASA	Abijata	Water	9.5	15	0	7° 37′ 0″ N, 38° 36′ 0″ E	52.38	72079	139327	26	24
9. CH	Chitu	Sediment	10	6	1	7°24'0"N ,38°25'0.02"E	27.62	113359	0	26	0
10. CH33334	Chitu	Water	10	6	10	7°24'14"N ,38°25'14"E	20.69	100909	0	1099	0
11. CH33421	Chitu	Water	10	6	10	7°24'14"N ,38°25'15"E	16.1	397096	55676	2439	231
12. CH339	Chitu	Water	10	6	10	7°24'14"N ,38°25'12"E	12.18	138451	62318	1094	94
13. CH9	Chitu	Sediment	10	6	9	7°24'15"N ,38°25'12"E	0.63	54649	0	319	0
14. CL	Chitu	Water	10	6	0	7°24'19"N ,38°25'14"E	40.51	85171	0	51	0
15. CSS	Chitu	Sediment	10	6	0	7°24'18"N ,38°25'29"E	38.19	98419	0	35	0
16. EA1	Abijata	Enrichment	9.5	15			24.17	136214	0	81	0
17. EA2	Abijata	Enrichment	9.5	15			46.89	85551	0	49	0
18. EA4	Abijata	Enrichment	9.5	15			23.56	91729	0	46	0
19. EA7	Abijata	Enrichment	9.5	15			23.18	119633	0	50	0
20. EC11	Chitu	Enrichment	10	6			20.2	87470	0	33	0
21. EC12	Chitu	Enrichment	10	6			44.41	134586	0	33	0
22. EC13	Chitu	Enrichment	10	6			27.06	117795	0	34	0
23. EC14	Chitu	Enrichment	10	6			39.94	89699	0	34	0
24. EC22	Chitu	Enrichment	10	6			51.34	135485	0	28	0
25. EC24	Chitu	Enrichment	10	6			38.77	88262	0	20	0
26. EC5	Chitu	Enrichment	10	6			25.56	79898	0	35	0
27. ES1	Shala	Enrichment	9.3	3			38.48	79642	0	35	0
28. ES2	Shala	Enrichment	9.3	3			23.23	134558	0	39	0
29. ES3	Shala	Enrichment	9.3	3			25.26	120832	0	62	0
30. ES4	Shala	Enrichment	9.3	3			43.92	81264	0	35	0
31. ES6	Shala	Enrichment	9.3	3			25.01	75221	0	30	0
32. S	Shala	Water	9.3	3	0	7° 25′ 29″ N, 38° 36′ 57″ E	42.82	52665	64572	238	85
33. SH	Shala	Water	9.3	3	0	7° 25′ 29″ N, 38° 36′ 57″ E	16.86	59764	0	24	0
34. SHALAK	Shala	Sediment	9.3	3	1	7° 27′ 04″ N, 38° 37′ 12″ E	18.39	50742	40620	359	271
35. SL	Shala	Water	9.3	3	1	7° 27′ 04″ N, 38° 37′ 12″ E	22.43	103038	0	81	0
