# Supplementary material for: Prokaryotic and eukaryotic microbial diversity from three soda lakes in the East African Rift Valley determined by amplicon sequencing
Source: Front Microbiol. 2022 Dec 8;13:999876. doi: 10.3389/fmicb.2022.999876 (PMC9772273; doi:10.3389/fmicb.2022.999876)
Supplement: Supplementary file 1 [file Data_Sheet_1.zip › Table 2.XLSX]

## Sheet: Sheet1
		Supplementary Table 2: Prokaryotic taxonomy classification from Domain to Species level
Relative abundance at Phylum level					Relative abundance at Class Level						Relative abundance at Order Level						Relative abundance at Family Level						Relative abundance at Species Level
Domain	Phylum	OTU (%)
Archaea		0.133777			Domain	Phylum	Class	OTU(%)			Domain	Phylum	Order	OTU (%)			Domain	Phylum	Class	Family	OTU (%)		Domain	Species	OTU (%)
Archaea	Nanoarchaeaeota	0.649378			Archaea			0.133777			Archaea	Nanoarchaeaeota	Unidentified	0.421725			Archaea	Nanoarchaeaeota	Woesearchaeia	Unidentified	0.408638		Archaea	Unidentified	0.392116
Archaea	Euryarchaeota	0.236515			Archaea	Nanoarchaeaeota		0.649378			Archaea	Nanoarchaeaeota	uncultured euryarchaeote	0.261981			Archaea	Nanoarchaeaeota	Woesearchaeia	uncultured euryarchaeote	0.272425		Archaea	uncultured euryarchaeote	0.184647
Archaea	Crenarchaeota	0.0497925			Archaea	Nanoarchaeaeota	Nanohaloarchaeia	0.0127796			Archaea	Nanoarchaeaeota	uncultured archaeon	0.0702875			Archaea	Nanoarchaeaeota	Woesearchaeia	uncultured archaeon	0.0730897		Archaea	uncultured archaeon	0.16805
Archaea	Hadesarchaeaeota	0.0186722			Archaea	Nanoarchaeaeota	Unidentified	0.0255591			Archaea	Nanoarchaeaeota	archaeon GW2011_AR13	0.0670927			Archaea	Nanoarchaeaeota	Woesearchaeia	archaeon GW2011_AR13	0.0697674		Archaea	archaeon GW2011_AR13	0.0435685
Archaea	Asgardaeota	0.0186722			Archaea	Nanoarchaeaeota	Woesearchaeia	0.961661			Archaea	Nanoarchaeaeota	Euryarchaeota archaeon SCGC AAA286-E23	0.0351438			Archaea	Nanoarchaeaeota	Woesearchaeia	Euryarchaeota archaeon SCGC AAA286-E23	0.0365449		Archaea	Ambiguous_taxa	0.0311203
Archaea	Diapherotrites	0.0165975			Archaea	Euryarchaeota		0.236515			Archaea	Nanoarchaeaeota	uncultured bacterium	0.0319489			Archaea	Nanoarchaeaeota	Woesearchaeia	uncultured bacterium	0.0332226		Archaea	Euryarchaeota archaeon SCGC AAA286-E23	0.0228216
Archaea	Altiarchaeota	0.00829876			Archaea	Euryarchaeota	Halobacteria	0.307018			Archaea	Nanoarchaeaeota	Candidatus Pacearchaeota archaeon CG1_02_32_21	0.0223642			Archaea	Nanoarchaeaeota	Woesearchaeia	Candidatus Pacearchaeota archaeon CG1_02_32_21	0.0232558		Archaea	uncultured bacterium	0.0207469
Archaea	Unidentified	0.00207469			Archaea	Euryarchaeota	Methanobacteria	0.0438596			Archaea	Nanoarchaeaeota	uncultured crenarchaeote	0.0159744			Archaea	Nanoarchaeaeota	Woesearchaeia	uncultured crenarchaeote	0.0166113		Archaea	uncultured crenarchaeote	0.0145228
Bacteria		0.865945			Archaea	Euryarchaeota	Methanomicrobia	0.175439			Archaea	Nanoarchaeaeota	Candidatus Diapherotrites archaeon ADurb.Bin253	0.0159744			Archaea	Nanoarchaeaeota	Woesearchaeia	Candidatus Diapherotrites archaeon ADurb.Bin253	0.0166113		Archaea	Candidatus Pacearchaeota archaeon CG1_02_32_21	0.0145228
Bacteria	Pseudomonadota	0.19391			Archaea	Euryarchaeota	Thermococci	0.0614035			Archaea	Nanoarchaeaeota	uncultured archaeon CLEAR-15	0.0127796			Archaea	Nanoarchaeaeota	Woesearchaeia	uncultured archaeon CLEAR-15	0.013289		Archaea	uncultured haloarchaeon	0.0124481
Bacteria	Bacillota	0.166346			Archaea	Euryarchaeota	Thermoplasmata	0.403509			Archaea	Nanoarchaeaeota	Candidatus Staskawiczbacteria bacterium RIFCSPHIGHO2_01_FULL_34_27	0.00958466			Archaea	Nanoarchaeaeota	Woesearchaeia	Candidatus Staskawiczbacteria bacterium RIFCSPHIGHO2_01_FULL_34_27	0.00996678		Archaea	uncultured Thermoprotei archaeon	0.0103734
Bacteria	Bacteroidota	0.143269			Archaea	Euryarchaeota	Unidentified	0.00877193			Archaea	Nanoarchaeaeota	Desulfobacteraceae bacterium 4572_19	0.00958466			Archaea	Nanoarchaeaeota	Woesearchaeia	Desulfobacteraceae bacterium 4572_19	0.00996678		Archaea	Candidatus Diapherotrites archaeon ADurb.Bin253	0.0103734
Bacteria	Planctomycetota	0.0650641			Archaea	Crenarchaeota		0.0497925			Archaea	Nanoarchaeaeota	Deep Sea Euryarchaeotic Group(DSEG)	0.00958466			Archaea	Nanoarchaeaeota	Woesearchaeia	Candidatus Staskawiczbacteria bacterium RIFOXYA2_FULL_32_7	0.00664452		Archaea	uncultured archaeon CLEAR-15	0.00829876
Bacteria	Patescibacteria	0.038141			Archaea	Crenarchaeota	Bathyarchaeia	0.916667			Archaea	Nanoarchaeaeota	Candidatus Amesbacteria bacterium GW2011_GWC1_47_15	0.00638978			Archaea	Nanoarchaeaeota	Woesearchaeia	Candidatus Amesbacteria bacterium GW2011_GWC1_47_15	0.00664452		Archaea	uncultured sediment archaeon	0.00622407
Bacteria	Spirochaetota	0.0371795			Archaea	Crenarchaeota	Crenarchaeota Incertae Sedis	0.0416667			Archaea	Nanoarchaeaeota	Candidatus Staskawiczbacteria bacterium RIFOXYA2_FULL_32_7	0.00638978			Archaea	Nanoarchaeaeota	Woesearchaeia	Candidatus Levybacteria bacterium RIFOXYB1_FULL_40_17	0.00332226		Archaea	Desulfobacteraceae bacterium 4572_19	0.00622407
Bacteria	Actinomycetota	0.0362179			Archaea	Crenarchaeota	Unidentified	0.0416667			Archaea	Nanoarchaeaeota	Candidatus Levybacteria bacterium RIFOXYB1_FULL_40_17	0.00319489			Archaea	Nanoarchaeaeota	Woesearchaeia Total		0.961661		Archaea	Halovarius sp.	0.00622407
Bacteria	Chloroflexota	0.0333333			Archaea	Hadesarchaeaeota		0.0186722			Archaea	Nanoarchaeaeota Total		0.649378			Archaea	Nanoarchaeaeota	Unidentified	Unidentified	1		Archaea	Methanosaeta sp. Mx	0.00622407
Bacteria	Kiritimatiellaeota	0.0314103			Archaea	Hadesarchaeaeota	uncultured archaeon	0.666667			Archaea	Euryarchaeota	Halobacteriales	0.307018			Archaea	Nanoarchaeaeota	Unidentified Total		0.0255591		Archaea	Candidatus Staskawiczbacteria bacterium RIFCSPHIGHO2_01_FULL_34_27	0.00622407
Bacteria	Mycoplasmatota	0.0278846			Archaea	Hadesarchaeaeota	uncultured archaeon SAGMA-G	0.111111			Archaea	Euryarchaeota	uncultured	0.254386			Archaea	Nanoarchaeaeota	Nanohaloarchaeia	uncultured archaeon	0.75		Archaea	Candidatus Amesbacteria bacterium GW2011_GWC1_47_15	0.00414938
Bacteria	Unidentified	0.0259615			Archaea	Hadesarchaeaeota	uncultured archaeon SAGMA-J	0.111111			Archaea	Euryarchaeota	Methanomicrobiales	0.114035			Archaea	Nanoarchaeaeota	Nanohaloarchaeia	Unidentified	0.25		Archaea	Candidatus Staskawiczbacteria bacterium RIFOXYA2_FULL_32_7	0.00414938
Bacteria	Verrucomicrobiota	0.0169872			Archaea	Hadesarchaeaeota	Unidentified	0.111111			Archaea	Euryarchaeota	Marine Benthic Group D and DHVEG-1	0.0789474			Archaea	Nanoarchaeaeota	Nanohaloarchaeia Total		0.0127796		Archaea	uncultured Methanoculleus sp.	0.00207469
Bacteria	Halanaerobiaeota	0.0153846			Archaea	Asgardaeota		0.0186722			Archaea	Euryarchaeota	Methanosarcinales	0.0614035			Archaea	Nanoarchaeaeota Total			0.649378		Archaea	uncultured archaeon SAGMA-G	0.00207469
Bacteria	Gemmatimonadota	0.0150641			Archaea	Asgardaeota	Heimdallarchaeia	0.222222			Archaea	Euryarchaeota	Methanofastidiosales	0.0614035			Archaea	Euryarchaeota	Thermoplasmata	uncultured archaeon	0.608696		Archaea	soda lake metagenome	0.00207469
Bacteria	BHI80-139	0.013141			Archaea	Asgardaeota	Lokiarchaeia	0.444444			Archaea	Euryarchaeota	Methanomassiliicoccales	0.0526316			Archaea	Euryarchaeota	Thermoplasmata	Unidentified	0.173913		Archaea	uncultured archeon KTK 4A	0.00207469
Bacteria	Omnitrophicaeota	0.013141			Archaea	Asgardaeota	Odinarchaeia	0.333333			Archaea	Euryarchaeota	Methanobacteriales	0.0438596			Archaea	Euryarchaeota	Thermoplasmata	Methanomethylophilaceae	0.0652174		Archaea	uncultured archaeon VC2.1 Arc31	0.00207469
Bacteria	Cloacimonetes	0.0112179			Archaea	Diapherotrites		0.0165975			Archaea	Euryarchaeota	SG8-5	0.0175439			Archaea	Euryarchaeota	Thermoplasmata	Methanomassiliicoccaceae	0.0434783		Archaea	Halovivax sp.	0.00207469
Bacteria	Acidobacteria	0.00929487			Archaea	Diapherotrites	Iainarchaeia	0.5			Archaea	Euryarchaeota	Unidentified	0.00877193			Archaea	Euryarchaeota	Thermoplasmata	uncultured Thermoplasmata archaeon	0.0217391		Archaea	uncultured Natronococcus sp.	0.00207469
Bacteria	Elusimicrobiota	0.00897436			Archaea	Diapherotrites	Micrarchaeia	0.5			Archaea	Euryarchaeota Total		0.236515			Archaea	Euryarchaeota	Thermoplasmata	uncultured sediment archaeon	0.0217391		Archaea	Candidatus Heimdallarchaeota archaeon LC_3	0.00207469
Bacteria	Hydrogenedentes	0.00833333			Archaea			0.00829876			Archaea	Crenarchaeota	Unidentified	0.583333			Archaea	Euryarchaeota	Thermoplasmata	uncultured	0.0217391		Archaea	uncultured Thermoplasmata archaeon	0.00207469
Bacteria	Chlamydiota	0.00769231			Archaea	Altiarchaeota	Altiarchaeia	1			Archaea	Crenarchaeota	uncultured Thermoprotei archaeon	0.208333			Archaea	Euryarchaeota	Thermoplasmata	uncultured euryarchaeote	0.0217391		Archaea	Candidatus Levybacteria bacterium RIFOXYB1_FULL_40_17	0.00207469
Bacteria	Lentisphaerota	0.00769231			Archaea	Unidentified		0.00207469			Archaea	Crenarchaeota	uncultured archaeon	0.125			Archaea	Euryarchaeota	Thermoplasmata	uncultured archeon KTK 4A	0.0217391		Archaea	uncultured archaeon SAGMA-J	0.00207469
Bacteria	Deinococcota	0.00769231			Archaea	Unidentified	Unidentified	1			Archaea	Crenarchaeota	Aigarchaeales	0.0416667			Archaea	Euryarchaeota	Thermoplasmata Total		0.403509		Archaea	haloarchaeon 93dLM4	0.00207469
Bacteria	uncultured	0.00576923			Bacteria			0.865945			Archaea	Crenarchaeota	uncultured marine crenarchaeote	0.0416667			Archaea	Euryarchaeota	Halobacteria	Haloferacaceae	0.657143		Archaea	uncultured marine crenarchaeote	0.00207469
Bacteria	Cyanobacteria	0.00544872			Bacteria	Pseudomonadota		0.19391			Archaea	Crenarchaeota Total		0.0497925			Archaea	Euryarchaeota	Halobacteria	Halomicrobiaceae	0.142857		Archaea Total		0.133777
Bacteria	BRC1	0.00544872			Bacteria	Pseudomonadota	Alphaproteobacteria	0.204959			Archaea	Hadesarchaeaeota	uncultured archaeon	0.666667			Archaea	Euryarchaeota	Halobacteria	uncultured	0.114286		Bacteria	Unidentified	0.373718
Bacteria	WS1	0.00480769			Bacteria	Pseudomonadota	Deltaproteobacteria	0.295868			Archaea	Hadesarchaeaeota	uncultured archaeon SAGMA-J	0.111111			Archaea	Euryarchaeota	Halobacteria	Unidentified	0.0571429		Bacteria	uncultured bacterium	0.300321
Bacteria	Fibrobacterota	0.00416667			Bacteria	Pseudomonadota	Gammaproteobacteria	0.494215			Archaea	Hadesarchaeaeota	Unidentified	0.111111			Archaea	Euryarchaeota	Halobacteria	Halococcaceae	0.0285714		Bacteria	Ambiguous_taxa	0.0538462
Bacteria	Dependentiae	0.00416667			Bacteria	Pseudomonadota	Unidentified	0.00495868			Archaea	Hadesarchaeaeota	uncultured archaeon SAGMA-G	0.111111			Archaea	Euryarchaeota	Halobacteria Total		0.307018		Bacteria	uncultured organism	0.0519231
Bacteria	Thermotogota	0.00384615			Bacteria	Pseudomonadota		0.166346			Archaea	Hadesarchaeaeota Total		0.0186722			Archaea	Euryarchaeota	Methanomicrobia	Methanocorpusculaceae	0.3		Bacteria	uncultured Bacteroidetes bacterium	0.0310897
Bacteria	Armatimonadota	0.00352564			Bacteria	Bacillota	Bacilli	0.109827			Archaea	Asgardaeota	uncultured euryarchaeote	0.333333			Archaea	Euryarchaeota	Methanomicrobia	Methanosaetaceae	0.25		Bacteria	uncultured Firmicutes bacterium	0.0294872
Bacteria	Fusobacteriota	0.00352564			Bacteria	Bacillota	Clostridia	0.820809			Archaea	Asgardaeota	Ambiguous_taxa	0.222222			Archaea	Euryarchaeota	Methanomicrobia	Methanoregulaceae	0.15		Bacteria	uncultured Verrucomicrobia bacterium	0.0173077
Bacteria	Acetothermia	0.00320513			Bacteria	Bacillota	Erysipelotrichia	0.0231214			Archaea	Asgardaeota	Unidentified	0.111111			Archaea	Euryarchaeota	Methanomicrobia	Methanomicrobiaceae	0.1		Bacteria	uncultured low G+C Gram-positive bacterium	0.0144231
Bacteria	Synergistota	0.00320513			Bacteria	Bacillota	Limnochordia	0.00192678			Archaea	Asgardaeota	Candidatus Heimdallarchaeota archaeon LC_3	0.111111			Archaea	Euryarchaeota	Methanomicrobia	Methanospirillaceae	0.1		Bacteria	metagenome	0.00801282
Bacteria	Margulisbacteria	0.00288462			Bacteria	Bacillota	Unidentified	0.044316			Archaea	Asgardaeota	uncultured archaeon VC2.1 Arc31	0.111111			Archaea	Euryarchaeota	Methanomicrobia	Methanosarcinaceae	0.1		Bacteria	uncultured Omnitrophica bacterium	0.00608974
Bacteria	Atribacterotaia	0.00192308			Bacteria	Bacteroidota		0.143269			Archaea	Asgardaeota	uncultured archaeon	0.111111			Archaea	Euryarchaeota	Methanomicrobia Total		0.175439		Bacteria	soda lake metagenome	0.00608974
Bacteria	Epsilonbacteraeota	0.00160256			Bacteria	Bacteroidota	Bacteroidia	0.744966			Archaea	Asgardaeota Total		0.0186722			Archaea	Euryarchaeota	Thermococci	uncultured	0.714286		Bacteria	uncultured proteobacterium	0.00576923
Bacteria	LCP-89	0.00160256			Bacteria	Bacteroidota	Ignavibacteria	0.049217			Archaea	Diapherotrites	uncultured archaeon	0.625			Archaea	Euryarchaeota	Thermococci	Methanofastidiosaceae	0.285714		Bacteria	uncultured Chloroflexi bacterium	0.00512821
Bacteria	TA06	0.00160256			Bacteria	Bacteroidota	Rhodothermia	0.205817			Archaea	Diapherotrites	uncultured crenarchaeote	0.25			Archaea	Euryarchaeota	Thermococci Total		0.0614035		Bacteria	uncultured alpha proteobacterium	0.00448718
Bacteria	Latescibacteria	0.00128205			Bacteria	Planctomycetota		0.0650641			Archaea	Diapherotrites	Iainarchaeales	0.125			Archaea	Euryarchaeota	Methanobacteria	Methanobacteriaceae	1		Bacteria	uncultured prokaryote	0.00384615
Bacteria	CK-2C2-2	0.00128205			Bacteria	Planctomycetota	BD7-11	0.00492611			Archaea	Diapherotrites Total		0.0165975			Archaea	Euryarchaeota	Methanobacteria Total		0.0438596		Bacteria	uncultured haloalkaliphilic bacterium	0.00352564
Bacteria	Caldisericota	0.00128205			Bacteria	Planctomycetota	Brocadiae	0.285714			Archaea	Altiarchaeota	uncultured archaeon	1			Archaea	Euryarchaeota	Unidentified	Unidentified	1		Bacteria	uncultured gamma proteobacterium	0.00352564
Bacteria	WOR-1	0.000961538			Bacteria	Planctomycetota	ODP123	0.00492611			Archaea	Altiarchaeota Total		0.00829876			Archaea	Euryarchaeota	Unidentified Total		0.00877193		Bacteria	uncultured spirochete	0.00288462
Bacteria	Modulibacteria	0.000961538			Bacteria	Planctomycetota	OM190	0.0197044			Archaea	Unidentified	Unidentified	1			Archaea	Euryarchaeota Total			0.236515		Bacteria	bacterium YC-ZSS-LKJ111	0.00288462
Bacteria	MAT-CR-M4-B07	0.000961538			Bacteria	Planctomycetota	Phycisphaerae	0.330049			Archaea	Unidentified Total		0.00207469			Archaea	Crenarchaeota	Bathyarchaeia	Unidentified	0.590909		Bacteria	uncultured delta proteobacterium	0.00288462
Bacteria	FCPU426	0.000641026			Bacteria	Planctomycetota	Pla4 lineage	0.08867			Archaea Total			0.133777			Archaea	Crenarchaeota	Bathyarchaeia	uncultured Thermoprotei archaeon	0.227273		Bacteria	uncultured microorganism	0.0025641
Bacteria	Rokubacteria	0.000641026			Bacteria	Planctomycetota	Planctomycetacia	0.182266			Bacteria	Pseudomonadota	Oceanospirillales	0.12562			Archaea	Crenarchaeota	Bathyarchaeia	uncultured archaeon	0.136364		Bacteria	uncultured Sphingobacteriia bacterium	0.00224359
Bacteria	Chrysiogenota	0.000641026			Bacteria	Planctomycetota	Unidentified	0.00985222			Bacteria	Pseudomonadota	Rhodobacterales	0.0892562			Archaea	Crenarchaeota	Bathyarchaeia	uncultured marine crenarchaeote	0.0454545		Bacteria	low G+C Gram-positive bacterium IRB 1	0.00224359
Bacteria	PAUC34f	0.000641026			Bacteria	Planctomycetota	vadinHA49	0.0738916			Bacteria	Pseudomonadota	Alteromonadales	0.0578512			Archaea	Crenarchaeota	Bathyarchaeia Total		0.916667		Bacteria	anaerobic digester metagenome	0.00192308
Bacteria	WS2	0.000320513			Bacteria	Patescibacteria		0.038141			Bacteria	Pseudomonadota	Unidentified	0.0545455			Archaea	Crenarchaeota	Unidentified	Unidentified	1		Bacteria	uncultured Planctomycetales bacterium	0.00192308
Bacteria	GN01	0.000320513			Bacteria	Patescibacteria	ABY1	0.092437			Bacteria	Pseudomonadota	Ectothiorhodospirales	0.0512397			Archaea	Crenarchaeota	Unidentified Total		0.0416667		Bacteria	uncultured planctomycete	0.00160256
Bacteria	Unidentified	0.000277546			Bacteria	Patescibacteria	Berkelbacteria	0.0756303			Bacteria	Pseudomonadota	Bradymonadales	0.0495868			Archaea	Crenarchaeota	Crenarchaeota Incertae Sedis	Caldiarchaeaceae	1		Bacteria	uncultured Gemmatimonadetes bacterium	0.00160256
Bacteria	Unidentified	1			Bacteria	Patescibacteria	CPR2	0.0336134			Bacteria	Pseudomonadota	Desulfovibrionales	0.0495868			Archaea	Crenarchaeota	Crenarchaeota Incertae Sedis Total		0.0416667		Bacteria	uncultured sulfate-reducing bacterium	0.00160256
	Grand Total	1			Bacteria	Patescibacteria	Gracilibacteria	0.319328			Bacteria	Pseudomonadota	Desulfobacterales	0.0396694			Archaea	Crenarchaeota Total			0.0497925		Bacteria	Exilispira thermophila	0.00128205
					Bacteria	Patescibacteria	Microgenomatia	0.0756303			Bacteria	Pseudomonadota	Betaproteobacteriales	0.0363636			Archaea	Hadesarchaeaeota	uncultured archaeon	uncultured archaeon	1		Bacteria	uncultured forest soil bacterium	0.00128205
					Bacteria	Patescibacteria	Parcubacteria	0.285714			Bacteria	Pseudomonadota	Pseudomonadales	0.0330579			Archaea	Hadesarchaeaeota	uncultured archaeon Total		0.666667		Bacteria	uncultured Idiomarina sp.	0.00128205
					Bacteria	Patescibacteria	Saccharimonadia	0.10084			Bacteria	Pseudomonadota	Gammaproteobacteria Incertae Sedis	0.031405			Archaea	Hadesarchaeaeota	uncultured archaeon SAGMA-J	uncultured archaeon SAGMA-J	1		Bacteria	Candidatus Desulfonatronobulbus propionicus	0.00128205
					Bacteria	Patescibacteria	Unidentified	0.00840336			Bacteria	Pseudomonadota	Bdellovibrionales	0.0280992			Archaea	Hadesarchaeaeota	uncultured archaeon SAGMA-J Total		0.111111		Bacteria	uncultured Gemmatimonas sp.	0.00128205
					Bacteria	Patescibacteria	WWE3	0.00840336			Bacteria	Pseudomonadota	Syntrophobacterales	0.0264463			Archaea	Hadesarchaeaeota	Unidentified	Unidentified	1		Bacteria	Natronincola histidinovorans	0.000961538
					Bacteria	Spirochaetota		0.0371795			Bacteria	Pseudomonadota	Rhizobiales	0.0264463			Archaea	Hadesarchaeaeota	Unidentified Total		0.111111		Bacteria	uncultured soil bacterium	0.000961538
					Bacteria	Spirochaetota	Brachyspirae	0.0344828			Bacteria	Pseudomonadota	Nitrococcales	0.0247934			Archaea	Hadesarchaeaeota	uncultured archaeon SAGMA-G	uncultured archaeon SAGMA-G	1		Bacteria	Pseudomonas salegens	0.000961538
					Bacteria	Spirochaetota	Leptospirae	0.0517241			Bacteria	Pseudomonadota	Desulfarculales	0.0198347			Archaea	Hadesarchaeaeota	uncultured archaeon SAGMA-G Total		0.111111		Bacteria	uncultured Microgenomates group bacterium	0.000961538
					Bacteria	Spirochaetota	MVP-15	0.0948276			Bacteria	Pseudomonadota	Steroidobacterales	0.0198347			Archaea	Hadesarchaeaeota Total			0.0186722		Bacteria	Mongoliicoccus alkaliphilus	0.000961538
					Bacteria	Spirochaetota	Spirochaetia	0.793103			Bacteria	Pseudomonadota	Oligoflexales	0.014876			Archaea	Asgardaeota	Lokiarchaeia	uncultured euryarchaeote	0.25		Bacteria	bacterium YC-ZSS-LKJ145	0.000961538
					Bacteria	Spirochaetota	uncultured	0.00862069			Bacteria	Pseudomonadota	Rickettsiales	0.014876			Archaea	Asgardaeota	Lokiarchaeia	uncultured archaeon VC2.1 Arc31	0.25		Bacteria	phototrophic bacterium	0.000641026
					Bacteria	Spirochaetota	V2072-189E03	0.0172414			Bacteria	Pseudomonadota	Sphingomonadales	0.014876			Archaea	Asgardaeota	Lokiarchaeia	Ambiguous_taxa	0.25		Bacteria	Anditalea andensis	0.000641026
					Bacteria	Actinomycetota		0.0362179			Bacteria	Pseudomonadota	Myxococcales	0.0115702			Archaea	Asgardaeota	Lokiarchaeia	uncultured archaeon	0.25		Bacteria	delta proteobacterium MLS_D	0.000641026
					Bacteria	Actinomycetota	Acidimicrobiia	0.19469			Bacteria	Pseudomonadota	SAR324 clade(Marine group B)	0.00991736			Archaea	Asgardaeota	Lokiarchaeia Total		0.444444		Bacteria	uncultured Actinomycetales bacterium	0.000641026
					Bacteria	Actinomycetota	Actinobacteria	0.19469			Bacteria	Pseudomonadota	Cellvibrionales	0.00991736			Archaea	Asgardaeota	Odinarchaeia	uncultured euryarchaeote	0.666667		Bacteria	uncultured actinobacterium	0.000641026
					Bacteria	Actinomycetota	Coriobacteriia	0.0973451			Bacteria	Pseudomonadota	Sva0485	0.00991736			Archaea	Asgardaeota	Odinarchaeia	Unidentified	0.333333		Bacteria	uncultured Francisella sp.	0.000641026
					Bacteria	Actinomycetota	MB-A2-108	0.00884956			Bacteria	Pseudomonadota	Paracaedibacterales	0.00991736			Archaea	Asgardaeota	Odinarchaeia Total		0.333333		Bacteria	uncultured rumen bacterium	0.000641026
					Bacteria	Actinomycetota	Nitriliruptoria	0.327434			Bacteria	Pseudomonadota	Xanthomonadales	0.00991736			Archaea	Asgardaeota	Heimdallarchaeia	Candidatus Heimdallarchaeota archaeon LC_3	0.5		Bacteria	Desulfurispira natronophila	0.000641026
					Bacteria	Actinomycetota	RBG-16-55-12	0.0530973			Bacteria	Pseudomonadota	Vibrionales	0.00991736			Archaea	Asgardaeota	Heimdallarchaeia	Ambiguous_taxa	0.5		Bacteria	bacterium YC-LK-LKJ34	0.000641026
					Bacteria	Actinomycetota	Thermoleophilia	0.00884956			Bacteria	Pseudomonadota	Tistrellales	0.00826446			Archaea	Asgardaeota	Heimdallarchaeia Total		0.222222		Bacteria	bacterium YC-ZSS-LKJ5	0.000641026
					Bacteria	Actinomycetota	Unidentified	0.0176991			Bacteria	Pseudomonadota	uncultured	0.00826446			Archaea	Asgardaeota Total			0.0186722		Bacteria	uncultured Chlorobi bacterium	0.000641026
					Bacteria	Actinomycetota	WCHB1-81	0.0973451			Bacteria	Pseudomonadota	HOC36	0.00661157			Archaea	Diapherotrites	Micrarchaeia	uncultured crenarchaeote	0.5		Bacteria	Alishewanella tabrizica	0.000641026
					Bacteria	Chloroflexota	Chloroflexi	0.0333333			Bacteria	Pseudomonadota	Enterobacteriales	0.00661157			Archaea	Diapherotrites	Micrarchaeia	uncultured archaeon	0.5		Bacteria	Pasteurellaceae bacterium 20215/4	0.000641026
					Bacteria	Chloroflexota	Anaerolineae	0.576923			Bacteria	Pseudomonadota	Methylococcales	0.00661157			Archaea	Diapherotrites	Micrarchaeia Total		0.5		Bacteria	uncultured soil bacterium PBS-III-30	0.000641026
					Bacteria	Chloroflexota	Chloroflexia	0.134615			Bacteria	Pseudomonadota	Rhodospirillales	0.00661157			Archaea	Diapherotrites	Iainarchaeia	uncultured archaeon	1		Bacteria	Candidatus Syntrophonatronum acetioxidans	0.000641026
					Bacteria	Chloroflexota	Dehalococcoidia	0.173077			Bacteria	Pseudomonadota	Coxiellales	0.00661157			Archaea	Diapherotrites	Iainarchaeia Total		0.5		Bacteria	uncultured Sphingomonadaceae bacterium	0.000641026
					Bacteria	Chloroflexota	Gitt-GS-136	0.00961538			Bacteria	Pseudomonadota	PB19	0.00661157			Archaea	Diapherotrites Total			0.0165975		Bacteria	uncultured Epsilonproteobacteria bacterium	0.000641026
					Bacteria	Chloroflexota	JG30-KF-CM66	0.0576923			Bacteria	Pseudomonadota	Desulfuromonadales	0.00661157			Archaea	Altiarchaeota	Altiarchaeia	uncultured archaeon	1		Bacteria	Candidatus Captivus acidiprotistae	0.000641026
					Bacteria	Chloroflexota	KD4-96	0.0192308			Bacteria	Pseudomonadota	Legionellales	0.00495868			Archaea	Altiarchaeota	Altiarchaeia Total		1		Bacteria	uncultured Thiorhodospira sp.	0.000641026
					Bacteria	Chloroflexota	N9D0	0.00961538			Bacteria	Pseudomonadota	Halothiobacillales	0.00495868			Archaea	Altiarchaeota Total			0.00829876		Bacteria	gut metagenome	0.000641026
					Bacteria	Chloroflexota	OLB14	0.0192308			Bacteria	Pseudomonadota	Caulobacterales	0.00495868			Archaea	Unidentified	Unidentified	Unidentified	1		Bacteria	uncultured Spirochaeta sp.	0.000641026
					Bacteria	Kiritimatiellaeota		0.0314103			Bacteria	Pseudomonadota	Thalassobaculales	0.00495868			Archaea	Unidentified	Unidentified Total		1		Bacteria	bioreactor metagenome	0.000641026
					Bacteria	Kiritimatiellaeota	Kiritimatiellae	1			Bacteria	Pseudomonadota	Aeromonadales	0.00330579			Archaea	Unidentified Total			0.00207469		Bacteria	Halothiobacillus kellyi	0.000641026
					Bacteria	Mycoplasmatota		0.0278846			Bacteria	Pseudomonadota	Acetobacterales	0.00330579			Archaea Total				0.133815		Bacteria	Aminicenantes bacterium clone OPB95	0.000641026
					Bacteria	Mycoplasmatota	Mollicutes	1			Bacteria	Pseudomonadota	Nitrosococcales	0.00330579			Bacteria	Pseudomonadota	Gammaproteobacteria	Halomonadaceae	0.113712		Bacteria	Anaerobranca sp. LB2	0.000641026
					Bacteria	Unidentified		0.0259615			Bacteria	Pseudomonadota	Francisellales	0.00330579			Bacteria	Pseudomonadota	Gammaproteobacteria	Ectothiorhodospiraceae	0.0869565		Bacteria	uncultured Brumimicrobium sp.	0.000641026
					Bacteria	Unidentified	Unidentified	1			Bacteria	Pseudomonadota	Thiomicrospirales	0.00330579			Bacteria	Pseudomonadota	Gammaproteobacteria	Idiomarinaceae	0.0769231		Bacteria	unidentified Actinomycete OPB41	0.000641026
					Bacteria	Verrucomicrobiota		0.0169872			Bacteria	Pseudomonadota	Pasteurellales	0.00330579			Bacteria	Pseudomonadota	Gammaproteobacteria	Unknown Family	0.0635452		Bacteria	Marinospirillum sp. M4-2	0.000320513
					Bacteria	Verrucomicrobiota	Verrucomicrobiae	1			Bacteria	Pseudomonadota	Rhodovibrionales	0.00165289			Bacteria	Pseudomonadota	Gammaproteobacteria	Unidentified	0.0535117		Bacteria	uncultured Geobacteraceae bacterium	0.000320513
					Bacteria	Halanaerobiaeota		0.0153846			Bacteria	Pseudomonadota	NRL2	0.00165289			Bacteria	Pseudomonadota	Gammaproteobacteria	Pseudomonadaceae	0.0501672		Bacteria	uncultured Thermotogae bacterium	0.000320513
					Bacteria	Halanaerobiaeota	Halanaerobiia	1			Bacteria	Pseudomonadota	EPR3968-O8a-Bc78	0.00165289			Bacteria	Pseudomonadota	Gammaproteobacteria	Nitrincolaceae	0.0468227		Bacteria	Proteinivorax sp. Z-710	0.000320513
					Bacteria	Gemmatimonadota		0.0150641			Bacteria	Pseudomonadota	Puniceispirillales	0.00165289			Bacteria	Pseudomonadota	Gammaproteobacteria	Saccharospirillaceae	0.0434783		Bacteria	Lactobacillus aviarius	0.000320513
					Bacteria	Gemmatimonadota	BD2-11 terrestrial group	0.553191			Bacteria	Pseudomonadota	KI89A clade	0.00165289			Bacteria	Pseudomonadota	Gammaproteobacteria	Burkholderiaceae	0.0434783		Bacteria	Proteinivorax tanatarense	0.000320513
					Bacteria	Gemmatimonadota	Gemmatimonadetes	0.0212766			Bacteria	Pseudomonadota	Acidithiobacillales	0.00165289			Bacteria	Pseudomonadota	Gammaproteobacteria	Woeseiaceae	0.0401338		Bacteria	Mongoliitalea lutea	0.000320513
					Bacteria	Gemmatimonadota	Longimicrobia	0.319149			Bacteria	Pseudomonadota	FW113	0.00165289			Bacteria	Pseudomonadota	Gammaproteobacteria	Alcanivoracaceae	0.0367893		Bacteria	Bacillus pseudofirmus	0.000320513
					Bacteria	Gemmatimonadota	S0134 terrestrial group	0.106383			Bacteria	Pseudomonadota	Deltaproteobacteria Incertae Sedis	0.00165289			Bacteria	Pseudomonadota	Gammaproteobacteria	Alteromonadaceae	0.0301003		Bacteria	uncultured Fusobacteria bacterium	0.000320513
					Bacteria	BHI80-139		0.013141			Bacteria	Pseudomonadota	NKB15	0.00165289			Bacteria	Pseudomonadota	Gammaproteobacteria	Nitrococcales Incertae Sedis	0.0234114		Bacteria	Pseudomonas sp. H-81	0.000320513
					Bacteria	BHI80-140	uncultured bacterium	0.95122			Bacteria	Pseudomonadota	Competibacterales	0.00165289			Bacteria	Pseudomonadota	Gammaproteobacteria	Vibrionaceae	0.0200669		Bacteria	uncultured Lutispora sp.	0.000320513
					Bacteria	BHI80-141	Unidentified	0.0487805			Bacteria	Pseudomonadota	Thiotrichales	0.00165289			Bacteria	Pseudomonadota	Gammaproteobacteria	Thioalkalispiraceae	0.0167224		Bacteria	Pseudoxanthomonas mexicana	0.000320513
					Bacteria	Omnitrophicaeota		0.013141			Bacteria	Pseudomonadota Total		0.19391			Bacteria	Pseudomonadota	Gammaproteobacteria	Rhodocyclaceae	0.0167224		Bacteria	uncultured Piscibacillus sp.	0.000320513
					Bacteria	Omnitrophicaeota	Omnitrophia	0.0243902			Bacteria	Bacillota	Clostridiales	0.682081			Bacteria	Pseudomonadota	Gammaproteobacteria	Moraxellaceae	0.0167224		Bacteria	Candidatus Paceibacter normanii SCGC AAA255-P19	0.000320513
					Bacteria	Omnitrophicaeota	uncultured bacterium	0.487805			Bacteria	Bacillota	Unidentified	0.0944123			Bacteria	Pseudomonadota	Gammaproteobacteria	Xanthomonadaceae	0.0167224		Bacteria	uncultured soil bacterium PBS-III-18	0.000320513
					Bacteria	Omnitrophicaeota	uncultured Omnitrophica bacterium	0.463415			Bacteria	Bacillota	Bacillales	0.088632			Bacteria	Pseudomonadota	Gammaproteobacteria	uncultured bacterium	0.0133779		Bacteria	Synergistales bacterium Syner_01	0.000320513
					Bacteria	Omnitrophicaeota	Unidentified	0.0243902			Bacteria	Bacillota	M55-D21	0.0289017			Bacteria	Pseudomonadota	Gammaproteobacteria	Enterobacteriaceae	0.0133779		Bacteria	uncultured Spirochaetes bacterium	0.000320513
					Bacteria	Cloacimonetes		0.0112179			Bacteria	Bacillota	Erysipelotrichales	0.0231214			Bacteria	Pseudomonadota	Gammaproteobacteria	Nitrococcaceae	0.0133779		Bacteria	Bacillus thermoamylovorans	0.000320513
					Bacteria	Cloacimonetes	Cloacimonadia	1			Bacteria	Bacillota	Thermoanaerobacterales	0.0192678			Bacteria	Pseudomonadota	Gammaproteobacteria	Coxiellaceae	0.0133779		Bacteria	Planctomycetes bacterium SM23_32	0.000320513
					Bacteria	Acidobacteria		0.00929487			Bacteria	Bacillota	Lactobacillales	0.0192678			Bacteria	Pseudomonadota	Gammaproteobacteria	Halorhodospiraceae	0.0133779		Bacteria	Victivallales bacterium Lenti_02	0.000320513
					Bacteria	Acidobacteria	Aminicenantia	0.275862			Bacteria	Bacillota	D8A-2	0.017341			Bacteria	Pseudomonadota	Gammaproteobacteria	Pseudohongiellaceae	0.0100334		Bacteria	endosymbiont of Naegleria clarki	0.000320513
					Bacteria	Acidobacteria	Blastocatellia (Subgroup 4)	0.0344828			Bacteria	Bacillota	uncultured low G+C Gram-positive bacterium	0.00770713			Bacteria	Pseudomonadota	Gammaproteobacteria	Legionellaceae	0.0100334		Bacteria	Thiohalospira halophila	0.000320513
					Bacteria	Acidobacteria	d142	0.37931			Bacteria	Bacillota	ML635J-38	0.00578035			Bacteria	Pseudomonadota	Gammaproteobacteria	Halothiobacillaceae	0.0100334		Bacteria	Geobacillus stearothermophilus	0.000320513
					Bacteria	Acidobacteria	Subgroup 21	0.103448			Bacteria	Bacillota	MBA03	0.00578035			Bacteria	Pseudomonadota	Gammaproteobacteria	Methylomonaceae	0.0100334		Bacteria	Treponema caldarium DSM 7334	0.000320513
					Bacteria	Acidobacteria	Subgroup 6	0.137931			Bacteria	Bacillota	Clostridia Incertae Sedis	0.00192678			Bacteria	Pseudomonadota	Gammaproteobacteria	Hydrogenophilaceae	0.00668896		Bacteria	Halonatronum saccharophilum DSM 13868	0.000320513
					Bacteria	Acidobacteria	Thermoanaerobaculia	0.0689655			Bacteria	Bacillota	B55-F-B-G02	0.00192678			Bacteria	Pseudomonadota	Gammaproteobacteria	Porticoccaceae	0.00668896		Bacteria	uncultured Acetivibrio sp.	0.000320513
					Bacteria	Elusimicrobiota		0.00897436			Bacteria	Bacillota	Limnochordales	0.00192678			Bacteria	Pseudomonadota	Gammaproteobacteria	Aeromonadaceae	0.00668896		Bacteria	uncultured Parcubacteria group bacterium	0.000320513
					Bacteria	Elusimicrobiota	Elusimicrobia	0.0714286			Bacteria	Bacillota	DTU014	0.00192678			Bacteria	Pseudomonadota	Gammaproteobacteria	Spongiibacteraceae	0.00668896		Bacteria	uncultured Acidobacteriaceae bacterium	0.000320513
					Bacteria	Elusimicrobiota	Endomicrobia	0.0714286			Bacteria	Bacillota Total		0.166346			Bacteria	Pseudomonadota	Gammaproteobacteria	Francisellaceae	0.00668896		Bacteria	marine metagenome	0.000320513
					Bacteria	Elusimicrobiota	Lineage IIb	0.0714286			Bacteria	Bacteroidota	Bacteroidales	0.485459			Bacteria	Pseudomonadota	Gammaproteobacteria	Marinobacteraceae	0.00668896		Bacteria	uncultured Actinobacteridae bacterium	0.000320513
					Bacteria	Elusimicrobiota	Rs-M47	0.785714			Bacteria	Bacteroidota	Balneolales	0.183445			Bacteria	Pseudomonadota	Gammaproteobacteria	Cellvibrionaceae	0.00668896		Bacteria	Campylobacter canadensis	0.000320513
					Bacteria	Hydrogenedentes		0.00833333			Bacteria	Bacteroidota	Cytophagales	0.098434			Bacteria	Pseudomonadota	Gammaproteobacteria	Thiomicrospiraceae	0.00668896		Bacteria	Cecembia rubra	0.000320513
					Bacteria	Hydrogenedentes	Hydrogenedentia	1			Bacteria	Bacteroidota	Flavobacteriales	0.0805369			Bacteria	Pseudomonadota	Gammaproteobacteria	Pasteurellaceae	0.00668896		Bacteria	uncultured soil bacterium PBS-III-4	0.000320513
					Bacteria	Chlamydiota		0.00769231			Bacteria	Bacteroidota	Ignavibacteriales	0.0469799			Bacteria	Pseudomonadota	Gammaproteobacteria	Methylophagaceae	0.00668896		Bacteria	Chryseobacterium sp. A5	0.000320513
					Bacteria	Chlamydiota	Chlamydiae	0.541667			Bacteria	Bacteroidota	Chitinophagales	0.0380313			Bacteria	Pseudomonadota	Gammaproteobacteria	Competibacteraceae	0.00334448		Bacteria	Candidatus Azambacteria bacterium GW2011_GWB1_42_17	0.000320513
					Bacteria	Chlamydiota	LD1-PA32	0.458333			Bacteria	Bacteroidota	Sphingobacteriales	0.0313199			Bacteria	Pseudomonadota	Gammaproteobacteria	Rhodanobacteraceae	0.00334448		Bacteria	uncultured actinomycete	0.000320513
					Bacteria	Lentisphaerota		0.00769231			Bacteria	Bacteroidota	Rhodothermales	0.0223714			Bacteria	Pseudomonadota	Gammaproteobacteria	Acidithiobacillaceae	0.00334448		Bacteria	Parcubacteria bacterium DG_74_2	0.000320513
					Bacteria	Lentisphaerota	Lentisphaeria	0.125			Bacteria	Bacteroidota	Unidentified	0.00447427			Bacteria	Pseudomonadota	Gammaproteobacteria	Methylophilaceae	0.00334448		Bacteria	Clostridia bacterium enrichment culture clone WSC-8	0.000320513
					Bacteria	Lentisphaerota	Oligosphaeria	0.875			Bacteria	Bacteroidota	Bacteroidetes VC2.1 Bac22	0.00447427			Bacteria	Pseudomonadota	Gammaproteobacteria	Methylohalobiaceae	0.00334448		Bacteria	Bacillus chagannorensis	0.000320513
					Bacteria	Deinococcota		0.00769231			Bacteria	Bacteroidota	OPB56	0.00223714			Bacteria	Pseudomonadota	Gammaproteobacteria	Thiotrichaceae	0.00334448		Bacteria	uncultured Aquiflexum sp.	0.000320513
					Bacteria	Deinococcota	Deinococci	1			Bacteria	Bacteroidota	ML602M-17	0.00223714			Bacteria	Pseudomonadota	Gammaproteobacteria	Nitrosomonadaceae	0.00334448		Bacteria	Dethiobacter alkaliphilus AHT 1	0.000320513
					Bacteria	uncultured		0.00576923			Bacteria	Bacteroidota Total		0.143269			Bacteria	Pseudomonadota	Gammaproteobacteria	Alteromonadales Incertae Sedis	0.00334448		Bacteria	uncultured Armatimonadetes bacterium	0.000320513
					Bacteria	uncultured	uncultured bacterium	1			Bacteria	Planctomycetota	SM23-32	0.285714			Bacteria	Pseudomonadota	Gammaproteobacteria	Marinomonadaceae	0.00334448		Bacteria	Ectothiorhodosinus mongolicus	0.000320513
					Bacteria	Cyanobacteria		0.00544872			Bacteria	Planctomycetota	Phycisphaerales	0.147783			Bacteria	Pseudomonadota	Gammaproteobacteria Total		0.494215		Bacteria	uncultured Bacillus sp.	0.000320513
					Bacteria	Cyanobacteria	Melainabacteria	0.176471			Bacteria	Planctomycetota	MSBL9	0.147783			Bacteria	Pseudomonadota	Deltaproteobacteria	Unidentified	0.150838		Bacteria	Entomoplasmatales bacterium EntAcro10	0.000320513
					Bacteria	Cyanobacteria	Oxyphotobacteria	0.823529			Bacteria	Planctomycetota	Pirellulales	0.137931			Bacteria	Pseudomonadota	Deltaproteobacteria	Bradymonadaceae	0.111732		Bacteria	Clostridiales bacterium enrichment culture clone LDC-10	0.000320513
					Bacteria	BRC1		0.00544872			Bacteria	Planctomycetota	uncultured organism	0.0640394			Bacteria	Pseudomonadota	Deltaproteobacteria	Desulfobacteraceae	0.100559		Bacteria	Acholeplasma pleciae	0.000320513
					Bacteria	BRC2	metagenome	0.235294			Bacteria	Planctomycetota	uncultured bacterium	0.0640394			Bacteria	Pseudomonadota	Deltaproteobacteria	Desulfonatronaceae	0.0726257		Bacteria	Clostridium aceticum	0.000320513
					Bacteria	BRC3	uncultured bacterium	0.176471			Bacteria	Planctomycetota	Unidentified	0.0492611			Bacteria	Pseudomonadota	Deltaproteobacteria	Bacteriovoracaceae	0.0670391		Bacteria	Alkalimonas collagenimarina	0.000320513
					Bacteria	BRC4	uncultured organism	0.411765			Bacteria	Planctomycetota	Pla1 lineage	0.0197044			Bacteria	Pseudomonadota	Deltaproteobacteria	Desulfarculaceae	0.0670391		Bacteria	uncultured beta proteobacterium	0.000320513
					Bacteria	BRC5	uncultured soil bacterium PBS-III-18	0.0588235			Bacteria	Planctomycetota	uncultured Planctomycetales bacterium	0.0147783			Bacteria	Pseudomonadota	Deltaproteobacteria	Desulfohalobiaceae	0.0670391		Bacteria	uncultured marine bacterium	0.000320513
					Bacteria	BRC6	uncultured soil bacterium PBS-III-4	0.0588235			Bacteria	Planctomycetota	Gemmatales	0.0147783			Bacteria	Pseudomonadota	Deltaproteobacteria	uncultured bacterium	0.0614525		Bacteria	Actinobacteria bacterium CG2_30_50_142	0.000320513
					Bacteria	BRC7	Unidentified	0.0588235			Bacteria	Planctomycetota	Planctomycetales	0.0147783			Bacteria	Pseudomonadota	Deltaproteobacteria	Syntrophaceae	0.0558659		Bacteria	Bacteroidetes bacterium Omega	0.000320513
					Bacteria	WS1		0.00480769			Bacteria	Planctomycetota	Isosphaerales	0.00985222			Bacteria	Pseudomonadota	Deltaproteobacteria	Syntrophobacteraceae	0.0335196		Bacteria	uncultured candidate division SR1 bacterium	0.000320513
					Bacteria	WS2	Ambiguous_taxa	0.0666667			Bacteria	Planctomycetota	metagenome	0.00985222			Bacteria	Pseudomonadota	Deltaproteobacteria	Desulfobulbaceae	0.0335196		Bacteria	Lactobacillus murinus	0.000320513
					Bacteria	WS3	uncultured Armatimonadetes bacterium	0.0666667			Bacteria	Planctomycetota	DG-20	0.00492611			Bacteria	Pseudomonadota	Deltaproteobacteria	0319-6G20	0.0335196		Bacteria	uncultured candidate division WWE3 bacterium	0.000320513
					Bacteria	WS4	uncultured bacterium	0.333333			Bacteria	Planctomycetota	mle1-8	0.00492611			Bacteria	Pseudomonadota	Deltaproteobacteria	Bdellovibrionaceae	0.027933		Bacteria	uncultured Pasteuria sp.	0.000320513
					Bacteria	WS5	uncultured organism	0.266667			Bacteria	Planctomycetota	Tepidisphaerales	0.00492611			Bacteria	Pseudomonadota	Deltaproteobacteria	Desulfovibrionaceae	0.0223464		Bacteria	uncultured Candidatus Odyssella sp.	0.000320513
					Bacteria	WS6	Unidentified	0.266667			Bacteria	Planctomycetota	uncultured	0.00492611			Bacteria	Pseudomonadota	Deltaproteobacteria	Oligoflexaceae	0.0167598		Bacteria	Alkaliphilus metalliredigens QYMF	0.000320513
					Bacteria	Fibrobacterota		0.00416667			Bacteria	Planctomycetota Total		0.0650641			Bacteria	Pseudomonadota	Deltaproteobacteria	MidBa8	0.0111732		Bacteria	Desulfobotulus alkaliphilus	0.000320513
					Bacteria	Fibrobacterota	Chitinivibrionia	0.0769231			Bacteria	Patescibacteria	Unidentified	0.168067			Bacteria	Pseudomonadota	Deltaproteobacteria	Desulfuromonadaceae	0.0111732		Bacteria	marine sediment metagenome	0.000320513
					Bacteria	Fibrobacterota	Fibrobacteria	0.923077			Bacteria	Patescibacteria	uncultured bacterium	0.134454			Bacteria	Pseudomonadota	Deltaproteobacteria	uncultured organism	0.00558659		Bacteria	Desulfobulbus alkaliphilus	0.000320513
					Bacteria	Dependentiae		0.00416667			Bacteria	Patescibacteria	Saccharimonadales	0.10084			Bacteria	Pseudomonadota	Deltaproteobacteria	metagenome	0.00558659		Bacteria	uncultured Puniceicoccus sp.	0.000320513
					Bacteria	Dependentiae	Babeliae	1			Bacteria	Patescibacteria	Candidatus Peregrinibacteria	0.10084			Bacteria	Pseudomonadota	Deltaproteobacteria	VHS-B3-70	0.00558659		Bacteria	uncultured Clostridia bacterium	0.000320513
					Bacteria	Thermotogota		0.00384615			Bacteria	Patescibacteria	JGI 0000069-P22	0.092437			Bacteria	Pseudomonadota	Deltaproteobacteria	Sandaracinaceae	0.00558659		Bacteria	Methylonatrum kenyense	0.000320513
					Bacteria	Thermotogota	Thermotogae	1			Bacteria	Patescibacteria	Absconditabacteriales (SR1)	0.0840336			Bacteria	Pseudomonadota	Deltaproteobacteria	uncultured Geobacteraceae bacterium	0.00558659		Bacteria	uncultured Cytophagales bacterium	0.000320513
					Bacteria	Armatimonadota		0.00352564			Bacteria	Patescibacteria	Candidatus Falkowbacteria	0.0588235			Bacteria	Pseudomonadota	Deltaproteobacteria	bacteriap25	0.00558659		Bacteria	Methylothermaceae bacteria B42	0.000320513
					Bacteria	Armatimonadota	Chthonomonadetes	0.181818			Bacteria	Patescibacteria	Candidatus Woesebacteria	0.0420168			Bacteria	Pseudomonadota	Deltaproteobacteria	Desulfomicrobiaceae	0.00558659		Bacteria	Desulfonatronobacter acidivorans	0.000320513
					Bacteria	Armatimonadota	DG-56	0.454545			Bacteria	Patescibacteria	Candidatus Yanofskybacteria	0.0336134			Bacteria	Pseudomonadota	Deltaproteobacteria	Haliangiaceae	0.00558659		Bacteria	candidate division TA06 bacterium 34_109	0.000320513
					Bacteria	Armatimonadota	uncultured	0.272727			Bacteria	Patescibacteria	Candidatus Kerfeldbacteria	0.0252101			Bacteria	Pseudomonadota	Deltaproteobacteria	Syntrophorhabdaceae	0.00558659		Bacteria	uncultured Desulfobacteraceae bacterium	0.000320513
					Bacteria	Armatimonadota	Unidentified	0.0909091			Bacteria	Patescibacteria	Paceibacterales	0.0252101			Bacteria	Pseudomonadota	Deltaproteobacteria	Geobacteraceae	0.00558659		Bacteria	uncultured Sphingosinicella sp.	0.000320513
					Bacteria	Fusobacteriota		0.00352564			Bacteria	Patescibacteria	Candidatus Azambacteria	0.0168067			Bacteria	Pseudomonadota	Deltaproteobacteria Total		0.295868		Bacteria	uncultured Desulfobulbus sp.	0.000320513
					Bacteria	Fusobacteriota	Fusobacteriia	1			Bacteria	Patescibacteria	Candidatus Amesbacteria	0.0168067			Bacteria	Pseudomonadota	Alphaproteobacteria	Rhodobacteraceae	0.435484		Bacteria	uncultured Spirochaetaceae bacterium	0.000320513
					Bacteria	Acetothermia		0.00320513			Bacteria	Patescibacteria	Candidatus Magasanikbacteria	0.00840336			Bacteria	Pseudomonadota	Alphaproteobacteria	Unidentified	0.0806452		Bacteria	Desulfovibrio sp. X2	0.000320513
					Bacteria	Acetothermia	Acetothermiia	1			Bacteria	Patescibacteria	Candidatus Nealsonbacteria	0.00840336			Bacteria	Pseudomonadota	Alphaproteobacteria	Sphingomonadaceae	0.0725806		Bacteria	Negadavirga shengliensis	0.000320513
					Bacteria	Synergistota		0.00320513			Bacteria	Patescibacteria	Candidatus Jorgensenbacteria	0.00840336			Bacteria	Pseudomonadota	Alphaproteobacteria	Beijerinckiaceae	0.0483871		Bacteria	uncultured eubacterium H1.2.f	0.000320513
					Bacteria	Synergistota	Synergistia	1			Bacteria	Patescibacteria	Candidatus Pacebacteria	0.00840336			Bacteria	Pseudomonadota	Alphaproteobacteria	Rickettsiaceae	0.0483871		Bacteria	uncultured Synergistetes bacterium	0.000320513
					Bacteria	Margulisbacteria		0.00288462			Bacteria	Patescibacteria	uncultured organism	0.00840336			Bacteria	Pseudomonadota	Alphaproteobacteria	Paracaedibacteraceae	0.0483871		Bacteria	Aeromonadaceae bacterium	0.000320513
					Bacteria	Margulisbacteria	uncultured organism	0.444444			Bacteria	Patescibacteria	Candidatus Spechtbacteria	0.00840336			Bacteria	Pseudomonadota	Alphaproteobacteria	Geminicoccaceae	0.0403226		Bacteria	Candidatus Berkelbacteria bacterium CG1_02_42_45	0.000320513
					Bacteria	Margulisbacteria	uncultured prokaryote	0.555556			Bacteria	Patescibacteria	uncultured candidate division WWE3 bacterium	0.00840336			Bacteria	Pseudomonadota	Alphaproteobacteria	uncultured	0.0322581		Bacteria	uncultured Flavisolibacter sp.	0.000320513
					Bacteria	Atribacterotaia		0.00192308			Bacteria	Patescibacteria	Candidatus Kaiserbacteria	0.00840336			Bacteria	Pseudomonadota	Alphaproteobacteria	Rhizobiaceae	0.0322581		Bacteria	uncultured Xanthomonas sp.	0.000320513
					Bacteria	Atribacterotaia	Caldatribacteriia	0.833333			Bacteria	Patescibacteria	uncultured Parcubacteria group bacterium	0.00840336			Bacteria	Pseudomonadota	Alphaproteobacteria	Hyphomonadaceae	0.0241935		Bacteria	uncultured Flavobacteriaceae bacterium	0.000320513
					Bacteria	Atribacterotaia	JS1	0.166667			Bacteria	Patescibacteria	Candidatus Berkelbacteria bacterium CG1_02_42_45	0.00840336			Bacteria	Pseudomonadota	Alphaproteobacteria	uncultured forest soil bacterium	0.016129		Bacteria	Desulfurivibrio alkaliphilus AHT 2	0.000320513
					Bacteria	Epsilonbacteraeota		0.00160256			Bacteria	Patescibacteria	Candidatus Lloydbacteria	0.00840336			Bacteria	Pseudomonadota	Alphaproteobacteria	AB1	0.016129		Bacteria	Thioalkalibacter halophilus	0.000320513
					Bacteria	Epsilonbacteraeota	Campylobacteria	1			Bacteria	Patescibacteria	GWA2-38-13b	0.00840336			Bacteria	Pseudomonadota	Alphaproteobacteria	Devosiaceae	0.016129		Bacteria	Acholeplasma laidlawii	0.000320513
					Bacteria	LCP-89		0.00160256			Bacteria	Patescibacteria Total		0.038141			Bacteria	Pseudomonadota	Alphaproteobacteria	uncultured alpha proteobacterium	0.00806452		Bacteria	Thioalkalivibrio denitrificans	0.000320513
					Bacteria	LCP-90	uncultured bacterium	1			Bacteria	Spirochaetota	Spirochaetales	0.784483			Bacteria	Pseudomonadota	Alphaproteobacteria	Terasakiellaceae	0.00806452		Bacteria Total		0.865945
					Bacteria	TA06		0.00160256			Bacteria	Spirochaetota	uncultured bacterium	0.0775862			Bacteria	Pseudomonadota	Alphaproteobacteria	Acetobacteraceae	0.00806452		Unidentified	Unidentified	1
					Bacteria	TA07	candidate division TA06 bacterium 34_109	0.2			Bacteria	Spirochaetota	Leptospirales	0.0517241			Bacteria	Pseudomonadota	Alphaproteobacteria	Xanthobacteraceae	0.00806452		Unidentified Total		0.000277546
					Bacteria	TA08	uncultured bacterium	0.6			Bacteria	Spirochaetota	Brachyspirales	0.0344828			Bacteria	Pseudomonadota	Alphaproteobacteria	Midichloriaceae	0.00806452		Grand Total		1
					Bacteria	TA09	Unidentified	0.2			Bacteria	Spirochaetota	uncultured organism	0.0258621			Bacteria	Pseudomonadota	Alphaproteobacteria	Rhodopirillaceae	0.00806452
					Bacteria	Latescibacteria		0.00128205			Bacteria	Spirochaetota	uncultured Firmicutes bacterium	0.00862069			Bacteria	Pseudomonadota	Alphaproteobacteria	Magnetospiraceae	0.00806452
					Bacteria	Latescibacteria	Latescibacteria	0.25			Bacteria	Spirochaetota	Unidentified	0.00862069			Bacteria	Pseudomonadota	Alphaproteobacteria	Amb-16S-1323	0.00806452
					Bacteria	Latescibacteria	uncultured soil bacterium PBS-III-30	0.5			Bacteria	Spirochaetota	Brevinematales	0.00862069			Bacteria	Pseudomonadota	Alphaproteobacteria	Acetobacterales Incertae Sedis	0.00806452
					Bacteria	Latescibacteria	Unidentified	0.25			Bacteria	Spirochaetota Total		0.0371795			Bacteria	Pseudomonadota	Alphaproteobacteria	Fodinicurvataceae	0.00806452
					Bacteria	CK-2C2-2		0.00128205			Bacteria	Actinomycetota	Nitriliruptorales	0.283186			Bacteria	Pseudomonadota	Alphaproteobacteria	Rhodobiaceae	0.00806452
					Bacteria	CK-2C2-3	uncultured bacterium	0.25			Bacteria	Actinomycetota	Microtrichales	0.159292			Bacteria	Pseudomonadota	Alphaproteobacteria Total		0.204959
					Bacteria	CK-2C2-4	uncultured delta proteobacterium	0.75			Bacteria	Actinomycetota	uncultured bacterium	0.115044			Bacteria	Pseudomonadota	Unidentified	Unidentified	1
					Bacteria	Caldisericota		0.00128205			Bacteria	Actinomycetota	Micrococcales	0.106195			Bacteria	Pseudomonadota	Unidentified Total		0.00495868
					Bacteria	Caldisericota	Caldisericia	1			Bacteria	Actinomycetota	OPB41	0.0530973			Bacteria	Pseudomonadota Total			0.19391
					Bacteria	WOR-1		0.000961538			Bacteria	Actinomycetota	Euzebyales	0.0442478			Bacteria	Bacillota	Clostridia	Syntrophomonadaceae	0.394366
					Bacteria	WOR-2	uncultured bacterium	0.666667			Bacteria	Actinomycetota	Coriobacteriales	0.0265487			Bacteria	Bacillota	Clostridia	Unidentified	0.124413
					Bacteria	WOR-3	Unidentified	0.333333			Bacteria	Actinomycetota	Unidentified	0.0265487			Bacteria	Bacillota	Clostridia	Ruminococcaceae	0.0915493
					Bacteria	Modulibacteria		0.000961538			Bacteria	Actinomycetota	Frankiales	0.0265487			Bacteria	Bacillota	Clostridia	Clostridiaceae 2	0.0774648
					Bacteria	Modulibacteria	Moduliflexia	1			Bacteria	Actinomycetota	Actinomarinales	0.0265487			Bacteria	Bacillota	Clostridia	uncultured bacterium	0.0516432
					Bacteria	MAT-CR-M4-B07		0.000961538			Bacteria	Actinomycetota	Propionibacteriales	0.0176991			Bacteria	Bacillota	Clostridia	Peptococcaceae	0.0352113
					Bacteria	MAT-CR-M4-B08	uncultured organism	1			Bacteria	Actinomycetota	Corynebacteriales	0.0176991			Bacteria	Bacillota	Clostridia	Peptostreptococcaceae	0.0352113
					Bacteria	FCPU426		0.000641026			Bacteria	Actinomycetota	unidentified Actinomycete OPB41	0.0176991			Bacteria	Bacillota	Clostridia	Lachnospiraceae	0.0234742
					Bacteria	FCPU427	metagenome	0.5			Bacteria	Actinomycetota	Bifidobacteriales	0.0176991			Bacteria	Bacillota	Clostridia	uncultured	0.0211268
					Bacteria	FCPU428	uncultured microorganism	0.5			Bacteria	Actinomycetota	IMCC26256	0.00884956			Bacteria	Bacillota	Clostridia	Family XII	0.0164319
					Bacteria	Rokubacteria		0.000641026			Bacteria	Actinomycetota	FS118-23B-02	0.00884956			Bacteria	Bacillota	Clostridia	Family XI	0.0140845
					Bacteria	Rokubacteria	NC10	1			Bacteria	Actinomycetota	uncultured organism	0.00884956			Bacteria	Bacillota	Clostridia	Family XIV	0.0140845
					Bacteria	Chrysiogenota		0.000641026			Bacteria	Actinomycetota	Gaiellales	0.00884956			Bacteria	Bacillota	Clostridia	Thermoanaerobacteraceae	0.0117371
					Bacteria	Chrysiogenota	Chrysiogenetes	1			Bacteria	Actinomycetota	PeM15	0.00884956			Bacteria	Bacillota	Clostridia	Clostridiaceae 1	0.0117371
					Bacteria	PAUC34f		0.000641026			Bacteria	Actinomycetota	uncultured actinomycete	0.00884956			Bacteria	Bacillota	Clostridia	Clostridiales vadinBB60 group	0.00938967
					Bacteria	PAUC34f	uncultured bacterium	0.5			Bacteria	Actinomycetota	CG2-30-50-142	0.00884956			Bacteria	Bacillota	Clostridia	uncultured low G+C Gram-positive bacterium	0.00938967
					Bacteria	PAUC34f	uncultured planctomycete	0.5			Bacteria	Actinomycetota Total		0.0362179			Bacteria	Bacillota	Clostridia	Caldicoprobacteraceae	0.00938967
					Bacteria	WS2		0.000320513			Bacteria	Chloroflexota	SBR1031	0.25			Bacteria	Bacillota	Clostridia	SRB2	0.00704225
					Bacteria	WS3	uncultured microorganism	1			Bacteria	Chloroflexota	Anaerolineales	0.153846			Bacteria	Bacillota	Clostridia	TSAC18	0.00704225
					Bacteria	GN01		0.000320513			Bacteria	Chloroflexota	Thermomicrobiales	0.125			Bacteria	Bacillota	Clostridia	Eubacteriaceae	0.00704225
					Bacteria	GN02	uncultured organism	1			Bacteria	Chloroflexota	RBG-13-54-9	0.115385			Bacteria	Bacillota	Clostridia	Ambiguous_taxa	0.00704225
					Unidentified	Unidentified		0.000277546			Bacteria	Chloroflexota	GIF9	0.0769231			Bacteria	Bacillota	Clostridia	TC1	0.00469484
					Unidentified	Unidentified	Unidentified	1			Bacteria	Chloroflexota	uncultured bacterium	0.0673077			Bacteria	Bacillota	Clostridia	uncultured Firmicutes bacterium	0.00234742
					Unidentified		Unidentified	1			Bacteria	Chloroflexota	Unidentified	0.0288462			Bacteria	Bacillota	Clostridia	Family III	0.00234742
							Grand Total	1			Bacteria	Chloroflexota	Ardenticatenales	0.0288462			Bacteria	Bacillota	Clostridia	Clostridia bacterium enrichment culture clone WSC-8	0.00234742
											Bacteria	Chloroflexota	uncultured Chloroflexi bacterium	0.0192308			Bacteria	Bacillota	Clostridia	Unknown Family	0.00234742
											Bacteria	Chloroflexota	GIF3	0.0192308			Bacteria	Bacillota	Clostridia	Christensenellaceae	0.00234742
											Bacteria	Chloroflexota	MSBL5	0.0192308			Bacteria	Bacillota	Clostridia	Clostridiales Incertae Sedis	0.00234742
											Bacteria	Chloroflexota	Chloroflexales	0.00961538			Bacteria	Bacillota	Clostridia	MAT-CR-H4-C10	0.00234742
											Bacteria	Chloroflexota	Ambiguous_taxa	0.00961538			Bacteria	Bacillota	Clostridia Total		0.820809
											Bacteria	Chloroflexota	Dehalococcoidales	0.00961538			Bacteria	Bacillota	Bacilli	Bacillaceae	0.403509
											Bacteria	Chloroflexota	SAR202 clade	0.00961538			Bacteria	Bacillota	Bacilli	Sporolactobacillaceae	0.175439
											Bacteria	Chloroflexota	uncultured	0.00961538			Bacteria	Bacillota	Bacilli	Unidentified	0.140351
											Bacteria	Chloroflexota	ADurb.Bin180	0.00961538			Bacteria	Bacillota	Bacilli	Carnobacteriaceae	0.0877193
											Bacteria	Chloroflexota	661239	0.00961538			Bacteria	Bacillota	Bacilli	Lactobacillaceae	0.0526316
											Bacteria	Chloroflexota	SJA-15	0.00961538			Bacteria	Bacillota	Bacilli	Planococcaceae	0.0350877
											Bacteria	Chloroflexota	t0.6.f	0.00961538			Bacteria	Bacillota	Bacilli	Staphylococcaceae	0.0175439
											Bacteria	Chloroflexota	RBG-13-46-9	0.00961538			Bacteria	Bacillota	Bacilli	Paenibacillaceae	0.0175439
											Bacteria	Chloroflexota Total		0.0333333			Bacteria	Bacillota	Bacilli	Streptococcaceae	0.0175439
											Bacteria	Kiritimatiellaeota	WCHB1-41	0.979592			Bacteria	Bacillota	Bacilli	Family XII	0.0175439
											Bacteria	Kiritimatiellaeota	Kiritimatiellales	0.0204082			Bacteria	Bacillota	Bacilli	Enterococcaceae	0.0175439
											Bacteria	Kiritimatiellaeota Total		0.0314103			Bacteria	Bacillota	Bacilli	Family X	0.0175439
											Bacteria	Mycoplasmatota	Izimaplasmatales	0.609195			Bacteria	Bacillota	Bacilli Total		0.109827
											Bacteria	Mycoplasmatota	Acholeplasmatales	0.149425			Bacteria	Bacillota	Unidentified	Unidentified	1
											Bacteria	Mycoplasmatota	Mollicutes RF39	0.137931			Bacteria	Bacillota	Unidentified Total		0.044316
											Bacteria	Mycoplasmatota	Haloplasmatales	0.0344828			Bacteria	Bacillota	Erysipelotrichia	Erysipelotrichaceae	1
											Bacteria	Mycoplasmatota	DMI	0.0229885			Bacteria	Bacillota	Erysipelotrichia Total		0.0231214
											Bacteria	Mycoplasmatota	Mycoplasmatales	0.0229885			Bacteria	Bacillota	Limnochordia	Limnochordaceae	1
											Bacteria	Mycoplasmatota	Anaeroplasmatales	0.0114943			Bacteria	Bacillota	Limnochordia Total		0.00192678
											Bacteria	Mycoplasmatota	EUB33-2	0.0114943			Bacteria	Bacillota Total			0.166346
											Bacteria	Mycoplasmatota Total		0.0278846			Bacteria	Bacteroidota	Bacteroidia	ML635J-40 aquatic group	0.462462
											Bacteria	Unidentified	Unidentified	1			Bacteria	Bacteroidota	Bacteroidia	Cyclobacteriaceae	0.105105
											Bacteria	Unidentified Total		0.0259615			Bacteria	Bacteroidota	Bacteroidia	Marinilabiliaceae	0.0510511
											Bacteria	Verrucomicrobiota	Opitutales	0.698113			Bacteria	Bacteroidota	Bacteroidia	Flavobacteriaceae	0.039039
											Bacteria	Verrucomicrobiota	Verrucomicrobiales	0.188679			Bacteria	Bacteroidota	Bacteroidia	Bacteroidetes BD2-2	0.036036
											Bacteria	Verrucomicrobiota	Pedosphaerales	0.0754717			Bacteria	Bacteroidota	Bacteroidia	Crocinitomicaceae	0.033033
											Bacteria	Verrucomicrobiota	Chthoniobacterales	0.0377358			Bacteria	Bacteroidota	Bacteroidia	Unidentified	0.03003
											Bacteria	Verrucomicrobiota Total		0.0169872			Bacteria	Bacteroidota	Bacteroidia	Muribaculaceae	0.027027
											Bacteria	Halanaerobiaeota	Halanaerobiales	1			Bacteria	Bacteroidota	Bacteroidia	Saprospiraceae	0.024024
											Bacteria	Halanaerobiaeota Total		0.0153846			Bacteria	Bacteroidota	Bacteroidia	Cryomorphaceae	0.021021
											Bacteria	Gemmatimonadota	uncultured bacterium	0.574468			Bacteria	Bacteroidota	Bacteroidia	Rikenellaceae	0.021021
											Bacteria	Gemmatimonadota	Longimicrobiales	0.319149			Bacteria	Bacteroidota	Bacteroidia	uncultured	0.021021
											Bacteria	Gemmatimonadota	Unidentified	0.0638298			Bacteria	Bacteroidota	Bacteroidia	Prolixibacteraceae	0.021021
											Bacteria	Gemmatimonadota	uncultured forest soil bacterium	0.0212766			Bacteria	Bacteroidota	Bacteroidia	Hymenobacteraceae	0.012012
											Bacteria	Gemmatimonadota	Gemmatimonadales	0.0212766			Bacteria	Bacteroidota	Bacteroidia	Bacteroidetes vadinHA17	0.012012
											Bacteria	Gemmatimonadota Total		0.0150641			Bacteria	Bacteroidota	Bacteroidia	NS11-12 marine group	0.00900901
											Bacteria	BHI80-139	uncultured bacterium	0.95122			Bacteria	Bacteroidota	Bacteroidia	CMW-169	0.00900901
											Bacteria	BHI80-139	Unidentified	0.0487805			Bacteria	Bacteroidota	Bacteroidia	Weeksellaceae	0.00900901
											Bacteria	BHI80-139 Total		0.013141			Bacteria	Bacteroidota	Bacteroidia	Chitinophagaceae	0.00600601
											Bacteria	Omnitrophicaeota	uncultured bacterium	0.487805			Bacteria	Bacteroidota	Bacteroidia	GWF2-29-10	0.00600601
											Bacteria	Omnitrophicaeota	uncultured Omnitrophica bacterium	0.463415			Bacteria	Bacteroidota	Bacteroidia	MWH-CFBk5	0.00600601
											Bacteria	Omnitrophicaeota	Unidentified	0.0243902			Bacteria	Bacteroidota	Bacteroidia	uncultured bacterium	0.00600601
											Bacteria	Omnitrophicaeota	uncultured organism	0.0243902			Bacteria	Bacteroidota	Bacteroidia	E6aC02	0.003003
											Bacteria	Omnitrophicaeota Total		0.013141			Bacteria	Bacteroidota	Bacteroidia	Sphingobacteriaceae	0.003003
											Bacteria	Cloacimonetes	Cloacimonadales	1			Bacteria	Bacteroidota	Bacteroidia	Cytophagaceae	0.003003
											Bacteria	Cloacimonetes Total		0.0112179			Bacteria	Bacteroidota	Bacteroidia	Bacteroidaceae	0.003003
											Bacteria	Acidobacteria	uncultured bacterium	0.448276			Bacteria	Bacteroidota	Bacteroidia	uncultured Bacteroidetes bacterium	0.003003
											Bacteria	Acidobacteria	Aminicenantales	0.275862			Bacteria	Bacteroidota	Bacteroidia	Flammeovirgaceae	0.003003
											Bacteria	Acidobacteria	Unidentified	0.172414			Bacteria	Bacteroidota	Bacteroidia	NS7 marine group	0.003003
											Bacteria	Acidobacteria	Thermoanaerobaculales	0.0689655			Bacteria	Bacteroidota	Bacteroidia	Lentimicrobiaceae	0.003003
											Bacteria	Acidobacteria	Pyrinomonadales	0.0344828			Bacteria	Bacteroidota	Bacteroidia	NS9 marine group	0.003003
											Bacteria	Acidobacteria Total		0.00929487			Bacteria	Bacteroidota	Bacteroidia	Paludibacteraceae	0.003003
											Bacteria	Elusimicrobiota	uncultured bacterium	0.821429			Bacteria	Bacteroidota	Bacteroidia	Microscillaceae	0.003003
											Bacteria	Elusimicrobiota	Endomicrobiales	0.0714286			Bacteria	Bacteroidota	Bacteroidia Total		0.744966
											Bacteria	Elusimicrobiota	Unidentified	0.0357143			Bacteria	Bacteroidota	Rhodothermia	Balneolaceae	0.891304
											Bacteria	Elusimicrobiota	Lineage IV	0.0357143			Bacteria	Bacteroidota	Rhodothermia	Rhodothermaceae	0.108696
											Bacteria	Elusimicrobiota	MD2894-B20	0.0357143			Bacteria	Bacteroidota	Rhodothermia Total		0.205817
											Bacteria	Elusimicrobiota Total		0.00897436			Bacteria	Bacteroidota	Ignavibacteria	BSN166	0.863636
											Bacteria	Hydrogenedentes	Hydrogenedentiales	1			Bacteria	Bacteroidota	Ignavibacteria	SR-FBR-L83	0.0454545
											Bacteria	Hydrogenedentes Total		0.00833333			Bacteria	Bacteroidota	Ignavibacteria	uncultured bacterium	0.0454545
											Bacteria	Chlamydiota	Chlamydiales	0.541667			Bacteria	Bacteroidota	Ignavibacteria	Ignavibacteriaceae	0.0454545
											Bacteria	Chlamydiota	metagenome	0.208333			Bacteria	Bacteroidota	Ignavibacteria Total		0.049217
											Bacteria	Chlamydiota	uncultured bacterium	0.125			Bacteria	Bacteroidota Total			0.143269
											Bacteria	Chlamydiota	Unidentified	0.0833333			Bacteria	Planctomycetota	Phycisphaerae	Phycisphaeraceae	0.313433
											Bacteria	Chlamydiota	uncultured organism	0.0416667			Bacteria	Planctomycetota	Phycisphaerae	SG8-4	0.223881
											Bacteria	Chlamydiota Total		0.00769231			Bacteria	Planctomycetota	Phycisphaerae	AKAU3564 sediment group	0.134328
											Bacteria	Lentisphaerota	Oligosphaerales	0.75			Bacteria	Planctomycetota	Phycisphaerae	KCLunmb-38-53	0.119403
											Bacteria	Lentisphaerota	Victivallales	0.125			Bacteria	Planctomycetota	Phycisphaerae	uncultured bacterium	0.0447761
											Bacteria	Lentisphaerota	SS1-B-02-17	0.0833333			Bacteria	Planctomycetota	Phycisphaerae	Unidentified	0.0298507
											Bacteria	Lentisphaerota	P.palmC41	0.0416667			Bacteria	Planctomycetota	Phycisphaerae	L21-RPul-D3	0.0298507
											Bacteria	Lentisphaerota Total		0.00769231			Bacteria	Planctomycetota	Phycisphaerae	4572-13	0.0298507
											Bacteria	Deinococcota	Deinococcales	0.916667			Bacteria	Planctomycetota	Phycisphaerae	SM23-30	0.0298507
											Bacteria	Deinococcota	Thermales	0.0833333			Bacteria	Planctomycetota	Phycisphaerae	uncultured planctomycete	0.0149254
											Bacteria	Deinococcota Total		0.00769231			Bacteria	Planctomycetota	Phycisphaerae	WD2101 soil group	0.0149254
											Bacteria	uncultured	uncultured bacterium	1			Bacteria	Planctomycetota	Phycisphaerae	GWC2-45-44	0.0149254
											Bacteria	uncultured Total		0.00576923			Bacteria	Planctomycetota	Phycisphaerae Total		0.330049
											Bacteria	Cyanobacteria	Nostocales	0.411765			Bacteria	Planctomycetota	Brocadiae	uncultured bacterium	0.982759
											Bacteria	Cyanobacteria	Synechococcales	0.235294			Bacteria	Planctomycetota	Brocadiae	Planctomycetes bacterium SM23_32	0.0172414
											Bacteria	Cyanobacteria	Gastranaerophilales	0.176471			Bacteria	Planctomycetota	Brocadiae Total		0.285714
											Bacteria	Cyanobacteria	Unidentified	0.0588235			Bacteria	Planctomycetota	Planctomycetacia	Pirellulaceae	0.756757
											Bacteria	Cyanobacteria	Eurycoccales	0.0588235			Bacteria	Planctomycetota	Planctomycetacia	Gemmataceae	0.0810811
											Bacteria	Cyanobacteria	Phormidesmiales	0.0588235			Bacteria	Planctomycetota	Planctomycetacia	uncultured	0.0540541
											Bacteria	Cyanobacteria Total		0.00544872			Bacteria	Planctomycetota	Planctomycetacia	Isosphaeraceae	0.0540541
											Bacteria	BRC1	uncultured organism	0.411765			Bacteria	Planctomycetota	Planctomycetacia	Unidentified	0.027027
											Bacteria	BRC1	metagenome	0.235294			Bacteria	Planctomycetota	Planctomycetacia	Rubinisphaeraceae	0.027027
											Bacteria	BRC1	uncultured bacterium	0.176471			Bacteria	Planctomycetota	Planctomycetacia Total		0.182266
											Bacteria	BRC1	uncultured soil bacterium PBS-III-4	0.0588235			Bacteria	Planctomycetota	Pla4 lineage	Unidentified	0.444444
											Bacteria	BRC1	Unidentified	0.0588235			Bacteria	Planctomycetota	Pla4 lineage	uncultured bacterium	0.277778
											Bacteria	BRC1	uncultured soil bacterium PBS-III-18	0.0588235			Bacteria	Planctomycetota	Pla4 lineage	uncultured organism	0.277778
											Bacteria	BRC1 Total		0.00544872			Bacteria	Planctomycetota	Pla4 lineage Total		0.08867
											Bacteria	WS1	uncultured bacterium	0.333333			Bacteria	Planctomycetota	vadinHA49	uncultured organism	0.466667
											Bacteria	WS1	Unidentified	0.266667			Bacteria	Planctomycetota	vadinHA49	uncultured bacterium	0.333333
											Bacteria	WS1	uncultured organism	0.266667			Bacteria	Planctomycetota	vadinHA49	uncultured Planctomycetales bacterium	0.2
											Bacteria	WS1	uncultured Armatimonadetes bacterium	0.0666667			Bacteria	Planctomycetota	vadinHA49 Total		0.0738916
											Bacteria	WS1	Ambiguous_taxa	0.0666667			Bacteria	Planctomycetota	OM190	uncultured bacterium	0.75
											Bacteria	WS1 Total		0.00480769			Bacteria	Planctomycetota	OM190	metagenome	0.25
											Bacteria	Fibrobacterota	Fibrobacterales	0.923077			Bacteria	Planctomycetota	OM190 Total		0.0197044
											Bacteria	Fibrobacterota	Chitinivibrionales	0.0769231			Bacteria	Planctomycetota	Unidentified	Unidentified	1
											Bacteria	Fibrobacterota Total		0.00416667			Bacteria	Planctomycetota	Unidentified Total		0.00985222
											Bacteria	Dependentiae	Babeliales	1			Bacteria	Planctomycetota	ODP123	uncultured organism	1
											Bacteria	Dependentiae Total		0.00416667			Bacteria	Planctomycetota	ODP123 Total		0.00492611
											Bacteria	Thermotogota	Petrotogales	0.666667			Bacteria	Planctomycetota	BD7-11	metagenome	1
											Bacteria	Thermotogota	Thermotogales	0.166667			Bacteria	Planctomycetota	BD7-11 Total		0.00492611
											Bacteria	Thermotogota	Kosmotogales	0.166667			Bacteria	Planctomycetota Total			0.0650641
											Bacteria	Thermotogota Total		0.00384615			Bacteria	Patescibacteria	Gracilibacteria	uncultured bacterium	0.526316
											Bacteria	Armatimonadota	uncultured bacterium	0.545455			Bacteria	Patescibacteria	Gracilibacteria	Unidentified	0.263158
											Bacteria	Armatimonadota	Unidentified	0.272727			Bacteria	Patescibacteria	Gracilibacteria	uncultured organism	0.0789474
											Bacteria	Armatimonadota	Chthonomonadales	0.181818			Bacteria	Patescibacteria	Gracilibacteria	uncultured Microgenomates group bacterium	0.0526316
											Bacteria	Armatimonadota Total		0.00352564			Bacteria	Patescibacteria	Gracilibacteria	bioreactor metagenome	0.0526316
											Bacteria	Fusobacteriota	Fusobacteriales	1			Bacteria	Patescibacteria	Gracilibacteria	uncultured candidate division SR1 bacterium	0.0263158
											Bacteria	Fusobacteriota Total		0.00352564			Bacteria	Patescibacteria	Gracilibacteria Total		0.319328
											Bacteria	Acetothermia	uncultured bacterium	0.8			Bacteria	Patescibacteria	Parcubacteria	Unidentified	0.470588
											Bacteria	Acetothermia	uncultured Chloroflexi bacterium	0.1			Bacteria	Patescibacteria	Parcubacteria	uncultured bacterium	0.264706
											Bacteria	Acetothermia	Ambiguous_taxa	0.1			Bacteria	Patescibacteria	Parcubacteria	Paceibacteraceae	0.0882353
											Bacteria	Acetothermia Total		0.00320513			Bacteria	Patescibacteria	Parcubacteria	uncultured organism	0.0588235
											Bacteria	Synergistota	Synergistales	1			Bacteria	Patescibacteria	Parcubacteria	Entomoplasmatales bacterium EntAcro10	0.0294118
											Bacteria	Synergistota Total		0.00320513			Bacteria	Patescibacteria	Parcubacteria	uncultured Parcubacteria group bacterium	0.0294118
											Bacteria	Margulisbacteria	uncultured prokaryote	0.555556			Bacteria	Patescibacteria	Parcubacteria	Candidatus Azambacteria bacterium GW2011_GWB1_42_17	0.0294118
											Bacteria	Margulisbacteria	uncultured organism	0.444444			Bacteria	Patescibacteria	Parcubacteria	Parcubacteria bacterium DG_74_2	0.0294118
											Bacteria	Margulisbacteria Total		0.00288462			Bacteria	Patescibacteria	Parcubacteria Total		0.285714
											Bacteria	Atribacterotaia	Caldatribacteriales	0.833333			Bacteria	Patescibacteria	Saccharimonadia	Unidentified	0.416667
											Bacteria	Atribacterotaia	uncultured organism	0.166667			Bacteria	Patescibacteria	Saccharimonadia	uncultured bacterium	0.416667
											Bacteria	Atribacterotaia Total		0.00192308			Bacteria	Patescibacteria	Saccharimonadia	Saccharimonadaceae	0.0833333
											Bacteria	Epsilonbacteraeota	Campylobacterales	1			Bacteria	Patescibacteria	Saccharimonadia	uncultured organism	0.0833333
											Bacteria	Epsilonbacteraeota Total		0.00160256			Bacteria	Patescibacteria	Saccharimonadia Total		0.10084
											Bacteria	LCP-89	uncultured bacterium	1			Bacteria	Patescibacteria	ABY1	uncultured bacterium	0.363636
											Bacteria	LCP-89 Total		0.00160256			Bacteria	Patescibacteria	ABY1	Unidentified	0.363636
											Bacteria	TA06	uncultured bacterium	0.6			Bacteria	Patescibacteria	ABY1	uncultured organism	0.272727
											Bacteria	TA06	Unidentified	0.2			Bacteria	Patescibacteria	ABY1 Total		0.092437
											Bacteria	TA06	candidate division TA06 bacterium 34_109	0.2			Bacteria	Patescibacteria	Berkelbacteria	uncultured bacterium	0.666667
											Bacteria	TA06 Total		0.00160256			Bacteria	Patescibacteria	Berkelbacteria	Unidentified	0.222222
											Bacteria	Latescibacteria	uncultured soil bacterium PBS-III-30	0.5			Bacteria	Patescibacteria	Berkelbacteria	Candidatus Berkelbacteria bacterium CG1_02_42_45	0.111111
											Bacteria	Latescibacteria	Unidentified	0.25			Bacteria	Patescibacteria	Berkelbacteria Total		0.0756303
											Bacteria	Latescibacteria	Latescibacterales	0.25			Bacteria	Patescibacteria	Microgenomatia	Unidentified	0.444444
											Bacteria	Latescibacteria Total		0.00128205			Bacteria	Patescibacteria	Microgenomatia	uncultured bacterium	0.333333
											Bacteria	CK-2C2-2	uncultured delta proteobacterium	0.75			Bacteria	Patescibacteria	Microgenomatia	uncultured organism	0.111111
											Bacteria	CK-2C2-2	uncultured bacterium	0.25			Bacteria	Patescibacteria	Microgenomatia	uncultured Microgenomates group bacterium	0.111111
											Bacteria	CK-2C2-2 Total		0.00128205			Bacteria	Patescibacteria	Microgenomatia Total		0.0756303
											Bacteria	Caldisericota	Caldisericales	1			Bacteria	Patescibacteria	CPR2	uncultured bacterium	1
											Bacteria	Caldisericota Total		0.00128205			Bacteria	Patescibacteria	CPR2 Total		0.0336134
											Bacteria	WOR-1	uncultured bacterium	0.666667			Bacteria	Patescibacteria	WWE3	uncultured candidate division WWE3 bacterium	1
											Bacteria	WOR-1	Unidentified	0.333333			Bacteria	Patescibacteria	WWE3 Total		0.00840336
											Bacteria	WOR-1 Total		0.000961538			Bacteria	Patescibacteria	Unidentified	Unidentified	1
											Bacteria	Modulibacteria	Moduliflexales	1			Bacteria	Patescibacteria	Unidentified Total		0.00840336
											Bacteria	Modulibacteria Total		0.000961538			Bacteria	Patescibacteria Total			0.038141
											Bacteria	MAT-CR-M4-B07	uncultured organism	1			Bacteria	Spirochaetota	Spirochaetia	Spirochaetaceae	0.98913
											Bacteria	MAT-CR-M4-B07 Total		0.000961538			Bacteria	Spirochaetota	Spirochaetia	Brevinemataceae	0.0108696
											Bacteria	FCPU426	uncultured microorganism	0.5			Bacteria	Spirochaetota	Spirochaetia Total		0.793103
											Bacteria	FCPU426	metagenome	0.5			Bacteria	Spirochaetota	MVP-15	uncultured bacterium	0.818182
											Bacteria	FCPU426 Total		0.000641026			Bacteria	Spirochaetota	MVP-15	Unidentified	0.0909091
											Bacteria	Rokubacteria	Rokubacteriales	1			Bacteria	Spirochaetota	MVP-15	uncultured Firmicutes bacterium	0.0909091
											Bacteria	Rokubacteria Total		0.000641026			Bacteria	Spirochaetota	MVP-15 Total		0.0948276
											Bacteria	Chrysiogenota	Chrysiogenales	1			Bacteria	Spirochaetota	Leptospirae	Leptospiraceae	1
											Bacteria	Chrysiogenota Total		0.000641026			Bacteria	Spirochaetota	Leptospirae Total		0.0517241
											Bacteria	PAUC34f	uncultured planctomycete	0.5			Bacteria	Spirochaetota	Brachyspirae	Brachyspirales Incertae Sedis	1
											Bacteria	PAUC34f	uncultured bacterium	0.5			Bacteria	Spirochaetota	Brachyspirae Total		0.0344828
											Bacteria	PAUC34f Total		0.000641026			Bacteria	Spirochaetota	V2072-189E03	uncultured organism	1
											Bacteria	WS2	uncultured microorganism	1			Bacteria	Spirochaetota	V2072-189E03 Total		0.0172414
											Bacteria	WS2 Total		0.000320513			Bacteria	Spirochaetota	uncultured	uncultured organism	1
											Bacteria	GN01	uncultured organism	1			Bacteria	Spirochaetota	uncultured Total		0.00862069
											Bacteria	GN01 Total		0.000320513			Bacteria	Spirochaetota Total			0.0371795
											Bacteria Total			0.865945			Bacteria	Actinomycetota	Nitriliruptoria	Nitriliruptoraceae	0.864865
											Unidentified	Unidentified	Unidentified	1			Bacteria	Actinomycetota	Nitriliruptoria	Euzebyaceae	0.135135
											Unidentified	Unidentified Total		1			Bacteria	Actinomycetota	Nitriliruptoria Total		0.327434
											Unidentified Total			0.000277546			Bacteria	Actinomycetota	Actinobacteria	Microbacteriaceae	0.227273
											Grand Total			1			Bacteria	Actinomycetota	Actinobacteria	Micrococcaceae	0.136364
																	Bacteria	Actinomycetota	Actinobacteria	Sporichthyaceae	0.0909091
																	Bacteria	Actinomycetota	Actinobacteria	Bifidobacteriaceae	0.0909091
																	Bacteria	Actinomycetota	Actinobacteria	Intrasporangiaceae	0.0909091
																	Bacteria	Actinomycetota	Actinobacteria	uncultured Actinomycetales bacterium	0.0454545
																	Bacteria	Actinomycetota	Actinobacteria	Propionibacteriaceae	0.0454545
																	Bacteria	Actinomycetota	Actinobacteria	Nocardioidaceae	0.0454545
																	Bacteria	Actinomycetota	Actinobacteria	Cellulomonadaceae	0.0454545
																	Bacteria	Actinomycetota	Actinobacteria	Geodermatophilaceae	0.0454545
																	Bacteria	Actinomycetota	Actinobacteria	Corynebacteriaceae	0.0454545
																	Bacteria	Actinomycetota	Actinobacteria	Dietziaceae	0.0454545
																	Bacteria	Actinomycetota	Actinobacteria	Jonesiaceae	0.0454545
																	Bacteria	Actinomycetota	Actinobacteria Total		0.19469
																	Bacteria	Actinomycetota	Acidimicrobiia	Ilumatobacteraceae	0.409091
																	Bacteria	Actinomycetota	Acidimicrobiia	uncultured	0.363636
																	Bacteria	Actinomycetota	Acidimicrobiia	Microtrichaceae	0.0909091
																	Bacteria	Actinomycetota	Acidimicrobiia	Iamiaceae	0.0454545
																	Bacteria	Actinomycetota	Acidimicrobiia	Unidentified	0.0454545
																	Bacteria	Actinomycetota	Acidimicrobiia	uncultured bacterium	0.0454545
																	Bacteria	Actinomycetota	Acidimicrobiia Total		0.19469
																	Bacteria	Actinomycetota	Coriobacteriia	uncultured bacterium	0.636364
																	Bacteria	Actinomycetota	Coriobacteriia	Actinobacteria bacterium CG2_30_50_142	0.0909091
																	Bacteria	Actinomycetota	Coriobacteriia	Eggerthellaceae	0.0909091
																	Bacteria	Actinomycetota	Coriobacteriia	Coriobacteriaceae	0.0909091
																	Bacteria	Actinomycetota	Coriobacteriia	Coriobacteriales Incertae Sedis	0.0909091
																	Bacteria	Actinomycetota	Coriobacteriia Total		0.0973451
																	Bacteria	Actinomycetota	WCHB1-81	uncultured bacterium	0.818182
																	Bacteria	Actinomycetota	WCHB1-81	Unidentified	0.0909091
																	Bacteria	Actinomycetota	WCHB1-81	uncultured organism	0.0909091
																	Bacteria	Actinomycetota	WCHB1-81 Total		0.0973451
																	Bacteria	Actinomycetota	RBG-16-55-12	uncultured bacterium	0.5
																	Bacteria	Actinomycetota	RBG-16-55-12	unidentified Actinomycete OPB41	0.333333
																	Bacteria	Actinomycetota	RBG-16-55-12	uncultured actinomycete	0.166667
																	Bacteria	Actinomycetota	RBG-16-55-12 Total		0.0530973
																	Bacteria	Actinomycetota	Unidentified	Unidentified	1
																	Bacteria	Actinomycetota	Unidentified Total		0.0176991
																	Bacteria	Actinomycetota	MB-A2-108	uncultured bacterium	1
																	Bacteria	Actinomycetota	MB-A2-108 Total		0.00884956
																	Bacteria	Actinomycetota	Thermoleophilia	uncultured	1
																	Bacteria	Actinomycetota	Thermoleophilia Total		0.00884956
																	Bacteria	Actinomycetota Total			0.0362179
																	Bacteria	Chloroflexota	Anaerolineae	Anaerolineaceae	0.266667
																	Bacteria	Chloroflexota	Anaerolineae	uncultured bacterium	0.216667
																	Bacteria	Chloroflexota	Anaerolineae	uncultured organism	0.15
																	Bacteria	Chloroflexota	Anaerolineae	Unidentified	0.15
																	Bacteria	Chloroflexota	Anaerolineae	A4b	0.0833333
																	Bacteria	Chloroflexota	Anaerolineae	bacterium YC-ZSS-LKJ145	0.05
																	Bacteria	Chloroflexota	Anaerolineae	uncultured	0.05
																	Bacteria	Chloroflexota	Anaerolineae	metagenome	0.0166667
																	Bacteria	Chloroflexota	Anaerolineae	uncultured soil bacterium	0.0166667
																	Bacteria	Chloroflexota	Anaerolineae Total		0.576923
																	Bacteria	Chloroflexota	Dehalococcoidia	uncultured bacterium	0.444444
																	Bacteria	Chloroflexota	Dehalococcoidia	AB-539-J10	0.388889
																	Bacteria	Chloroflexota	Dehalococcoidia	uncultured	0.0555556
																	Bacteria	Chloroflexota	Dehalococcoidia	Unidentified	0.0555556
																	Bacteria	Chloroflexota	Dehalococcoidia	uncultured eubacterium H1.2.f	0.0555556
																	Bacteria	Chloroflexota	Dehalococcoidia Total		0.173077
																	Bacteria	Chloroflexota	Chloroflexia	Thermomicrobiaceae	0.857143
																	Bacteria	Chloroflexota	Chloroflexia	Chloroflexaceae	0.0714286
																	Bacteria	Chloroflexota	Chloroflexia	JG30-KF-CM45	0.0714286
																	Bacteria	Chloroflexota	Chloroflexia Total		0.134615
																	Bacteria	Chloroflexota	JG30-KF-CM66	uncultured bacterium	0.666667
																	Bacteria	Chloroflexota	JG30-KF-CM66	Unidentified	0.166667
																	Bacteria	Chloroflexota	JG30-KF-CM66	Ambiguous_taxa	0.166667
																	Bacteria	Chloroflexota	JG30-KF-CM66 Total		0.0576923
																	Bacteria	Chloroflexota	KD4-96	Unidentified	0.5
																	Bacteria	Chloroflexota	KD4-96	uncultured bacterium	0.5
																	Bacteria	Chloroflexota	KD4-96 Total		0.0192308
																	Bacteria	Chloroflexota	OLB14	uncultured Chloroflexi bacterium	1
																	Bacteria	Chloroflexota	OLB14 Total		0.0192308
																	Bacteria	Chloroflexota	N9D0	uncultured bacterium	1
																	Bacteria	Chloroflexota	N9D0 Total		0.00961538
																	Bacteria	Chloroflexota	Gitt-GS-136	uncultured bacterium	1
																	Bacteria	Chloroflexota	Gitt-GS-136 Total		0.00961538
																	Bacteria	Chloroflexota Total			0.0333333
																	Bacteria	Kiritimatiellaeota	Kiritimatiellae	uncultured Verrucomicrobia bacterium	0.479592
																	Bacteria	Kiritimatiellaeota	Kiritimatiellae	Unidentified	0.285714
																	Bacteria	Kiritimatiellaeota	Kiritimatiellae	uncultured organism	0.183673
																	Bacteria	Kiritimatiellaeota	Kiritimatiellae	Kiritimatiellaceae	0.0204082
																	Bacteria	Kiritimatiellaeota	Kiritimatiellae	uncultured Chlorobi bacterium	0.0204082
																	Bacteria	Kiritimatiellaeota	Kiritimatiellae	uncultured prokaryote	0.0102041
																	Bacteria	Kiritimatiellaeota	Kiritimatiellae Total		1
																	Bacteria	Kiritimatiellaeota Total			0.0314103
																	Bacteria	Mycoplasmatota	Mollicutes	Izimaplasmataceae	0.574713
																	Bacteria	Mycoplasmatota	Mollicutes	Acholeplasmataceae	0.149425
																	Bacteria	Mycoplasmatota	Mollicutes	uncultured Firmicutes bacterium	0.0689655
																	Bacteria	Mycoplasmatota	Mollicutes	Unidentified	0.0689655
																	Bacteria	Mycoplasmatota	Mollicutes	uncultured bacterium	0.045977
																	Bacteria	Mycoplasmatota	Mollicutes	Haloplasmataceae	0.0344828
																	Bacteria	Mycoplasmatota	Mollicutes	Mycoplasmataceae	0.0229885
																	Bacteria	Mycoplasmatota	Mollicutes	Ambiguous_taxa	0.0114943
																	Bacteria	Mycoplasmatota	Mollicutes	Anaeroplasmataceae	0.0114943
																	Bacteria	Mycoplasmatota	Mollicutes	gut metagenome	0.0114943
																	Bacteria	Mycoplasmatota	Mollicutes Total		1
																	Bacteria	Mycoplasmatota Total			0.0278846
																	Bacteria	Unidentified	Unidentified	Unidentified	1
																	Bacteria	Unidentified	Unidentified Total		1
																	Bacteria	Unidentified Total			0.0259615
																	Bacteria	Verrucomicrobiota	Verrucomicrobiae	Puniceicoccaceae	0.528302
																	Bacteria	Verrucomicrobiota	Verrucomicrobiae	Unidentified	0.188679
																	Bacteria	Verrucomicrobiota	Verrucomicrobiae	Rubritaleaceae	0.113208
																	Bacteria	Verrucomicrobiota	Verrucomicrobiae	Pedosphaeraceae	0.0754717
																	Bacteria	Verrucomicrobiota	Verrucomicrobiae	Opitutaceae	0.0377358
																	Bacteria	Verrucomicrobiota	Verrucomicrobiae	Verrucomicrobiaceae	0.0188679
																	Bacteria	Verrucomicrobiota	Verrucomicrobiae	Chthoniobacteraceae	0.0188679
																	Bacteria	Verrucomicrobiota	Verrucomicrobiae	uncultured	0.0188679
																	Bacteria	Verrucomicrobiota	Verrucomicrobiae Total		1
																	Bacteria	Verrucomicrobiota Total			0.0169872
																	Bacteria	Halanaerobiaeota	Halanaerobiia	Halobacteroidaceae	0.645833
																	Bacteria	Halanaerobiaeota	Halanaerobiia	Halanaerobiaceae	0.354167
																	Bacteria	Halanaerobiaeota	Halanaerobiia Total		1
																	Bacteria	Halanaerobiaeota Total			0.0153846
																	Bacteria	Gemmatimonadota	BD2-11 terrestrial group	uncultured bacterium	0.846154
																	Bacteria	Gemmatimonadota	BD2-11 terrestrial group	Unidentified	0.115385
																	Bacteria	Gemmatimonadota	BD2-11 terrestrial group	uncultured forest soil bacterium	0.0384615
																	Bacteria	Gemmatimonadota	BD2-11 terrestrial group Total		0.553191
																	Bacteria	Gemmatimonadota	Longimicrobia	Longimicrobiaceae	1
																	Bacteria	Gemmatimonadota	Longimicrobia Total		0.319149
																	Bacteria	Gemmatimonadota	S0134 terrestrial group	uncultured bacterium	1
																	Bacteria	Gemmatimonadota	S0134 terrestrial group Total		0.106383
																	Bacteria	Gemmatimonadota	Gemmatimonadetes	Gemmatimonadaceae	1
																	Bacteria	Gemmatimonadota	Gemmatimonadetes Total		0.0212766
																	Bacteria	Gemmatimonadota Total			0.0150641
																	Bacteria	BHI80-139	uncultured bacterium	uncultured bacterium	1
																	Bacteria	BHI80-139	uncultured bacterium Total		0.95122
																	Bacteria	BHI80-139	Unidentified	Unidentified	1
																	Bacteria	BHI80-139	Unidentified Total		0.0487805
																	Bacteria	BHI80-139 Total			0.013141
																	Bacteria	Omnitrophicaeota	uncultured bacterium	uncultured bacterium	1
																	Bacteria	Omnitrophicaeota	uncultured bacterium Total		0.487805
																	Bacteria	Omnitrophicaeota	uncultured Omnitrophica bacterium	uncultured Omnitrophica bacterium	1
																	Bacteria	Omnitrophicaeota	uncultured Omnitrophica bacterium Total		0.463415
																	Bacteria	Omnitrophicaeota	Unidentified	Unidentified	1
																	Bacteria	Omnitrophicaeota	Unidentified Total		0.0243902
																	Bacteria	Omnitrophicaeota	Omnitrophia	uncultured organism	1
																	Bacteria	Omnitrophicaeota	Omnitrophia Total		0.0243902
																	Bacteria	Omnitrophicaeota Total			0.013141
																	Bacteria	Cloacimonetes	Cloacimonadia	Unidentified	0.6
																	Bacteria	Cloacimonetes	Cloacimonadia	MSBL8	0.257143
																	Bacteria	Cloacimonetes	Cloacimonadia	NK-L14	0.114286
																	Bacteria	Cloacimonetes	Cloacimonadia	SHA-41	0.0285714
																	Bacteria	Cloacimonetes	Cloacimonadia Total		1
																	Bacteria	Cloacimonetes Total			0.0112179
																	Bacteria	Acidobacteria	d142	uncultured bacterium	1
																	Bacteria	Acidobacteria	d142 Total		0.37931
																	Bacteria	Acidobacteria	Aminicenantia	Unidentified	0.5
																	Bacteria	Acidobacteria	Aminicenantia	Aminicenantes bacterium clone OPB95	0.25
																	Bacteria	Acidobacteria	Aminicenantia	uncultured bacterium	0.25
																	Bacteria	Acidobacteria	Aminicenantia Total		0.275862
																	Bacteria	Acidobacteria	Subgroup 6	Unidentified	1
																	Bacteria	Acidobacteria	Subgroup 6 Total		0.137931
																	Bacteria	Acidobacteria	Subgroup 21	uncultured bacterium	0.666667
																	Bacteria	Acidobacteria	Subgroup 21	Unidentified	0.333333
																	Bacteria	Acidobacteria	Subgroup 21 Total		0.103448
																	Bacteria	Acidobacteria	Thermoanaerobaculia	Thermoanaerobaculaceae	1
																	Bacteria	Acidobacteria	Thermoanaerobaculia Total		0.0689655
																	Bacteria	Acidobacteria	Blastocatellia (Subgroup 4)	Pyrinomonadaceae	1
																	Bacteria	Acidobacteria	Blastocatellia (Subgroup 4) Total		0.0344828
																	Bacteria	Acidobacteria Total			0.00929487
																	Bacteria	Elusimicrobiota	Rs-M47	uncultured bacterium	1
																	Bacteria	Elusimicrobiota	Rs-M47 Total		0.785714
																	Bacteria	Elusimicrobiota	Lineage IIb	Unidentified	0.5
																	Bacteria	Elusimicrobiota	Lineage IIb	uncultured bacterium	0.5
																	Bacteria	Elusimicrobiota	Lineage IIb Total		0.0714286
																	Bacteria	Elusimicrobiota	Elusimicrobia	uncultured bacterium	1
																	Bacteria	Elusimicrobiota	Elusimicrobia Total		0.0714286
																	Bacteria	Elusimicrobiota	Endomicrobia	Endomicrobiaceae	1
																	Bacteria	Elusimicrobiota	Endomicrobia Total		0.0714286
																	Bacteria	Elusimicrobiota Total			0.00897436
																	Bacteria	Hydrogenedentes	Hydrogenedentia	Hydrogenedensaceae	1
																	Bacteria	Hydrogenedentes	Hydrogenedentia Total		1
																	Bacteria	Hydrogenedentes Total			0.00833333
																	Bacteria	Chlamydiota	Chlamydiae	Chlamydiaceae	0.384615
																	Bacteria	Chlamydiota	Chlamydiae	Unidentified	0.230769
																	Bacteria	Chlamydiota	Chlamydiae	Parachlamydiaceae	0.230769
																	Bacteria	Chlamydiota	Chlamydiae	Simkaniaceae	0.153846
																	Bacteria	Chlamydiota	Chlamydiae Total		0.541667
																	Bacteria	Chlamydiota	LD1-PA32	metagenome	0.454545
																	Bacteria	Chlamydiota	LD1-PA32	uncultured bacterium	0.272727
																	Bacteria	Chlamydiota	LD1-PA32	Unidentified	0.181818
																	Bacteria	Chlamydiota	LD1-PA32	uncultured organism	0.0909091
																	Bacteria	Chlamydiota	LD1-PA32 Total		0.458333
																	Bacteria	Chlamydiota Total			0.00769231
																	Bacteria	Lentisphaerota	Oligosphaeria	Oligosphaeraceae	0.619048
																	Bacteria	Lentisphaerota	Oligosphaeria	Lenti-02	0.238095
																	Bacteria	Lentisphaerota	Oligosphaeria	uncultured organism	0.0952381
																	Bacteria	Lentisphaerota	Oligosphaeria	uncultured bacterium	0.047619
																	Bacteria	Lentisphaerota	Oligosphaeria Total		0.875
																	Bacteria	Lentisphaerota	Lentisphaeria	PRD18C08	0.333333
																	Bacteria	Lentisphaerota	Lentisphaeria	uncultured bacterium	0.333333
																	Bacteria	Lentisphaerota	Lentisphaeria	SBZC-4624	0.333333
																	Bacteria	Lentisphaerota	Lentisphaeria Total		0.125
																	Bacteria	Lentisphaerota Total			0.00769231
																	Bacteria	Deinococcota	Deinococci	Trueperaceae	0.875
																	Bacteria	Deinococcota	Deinococci	Thermaceae	0.0833333
																	Bacteria	Deinococcota	Deinococci	Deinococcaceae	0.0416667
																	Bacteria	Deinococcota	Deinococci Total		1
																	Bacteria	Deinococcota Total			0.00769231
																	Bacteria	uncultured	uncultured bacterium	uncultured bacterium	1
																	Bacteria	uncultured	uncultured bacterium Total		1
																	Bacteria	uncultured Total			0.00576923
																	Bacteria	Cyanobacteria	Oxyphotobacteria	Cyanobiaceae	0.285714
																	Bacteria	Cyanobacteria	Oxyphotobacteria	uncultured	0.0714286
																	Bacteria	Cyanobacteria	Oxyphotobacteria	Phormidiaceae	0.0714286
																	Bacteria	Cyanobacteria	Oxyphotobacteria	Cyanobacteriaceae	0.0714286
																	Bacteria	Cyanobacteria	Oxyphotobacteria	Phormidesmiaceae	0.0714286
																	Bacteria	Cyanobacteria	Oxyphotobacteria	Geitlerinemaceae	0.0714286
																	Bacteria	Cyanobacteria	Oxyphotobacteria	Rubidibacteraceae	0.0714286
																	Bacteria	Cyanobacteria	Oxyphotobacteria	Leptococcaceae	0.0714286
																	Bacteria	Cyanobacteria	Oxyphotobacteria	Unidentified	0.0714286
																	Bacteria	Cyanobacteria	Oxyphotobacteria	Nostocaceae	0.0714286
																	Bacteria	Cyanobacteria	Oxyphotobacteria	Paraspirulinaceae	0.0714286
																	Bacteria	Cyanobacteria	Oxyphotobacteria Total		0.823529
																	Bacteria	Cyanobacteria	Melainabacteria	uncultured organism	0.666667
																	Bacteria	Cyanobacteria	Melainabacteria	Unidentified	0.333333
																	Bacteria	Cyanobacteria	Melainabacteria Total		0.176471
																	Bacteria	Cyanobacteria Total			0.00544872
																	Bacteria	BRC1	uncultured organism	uncultured organism	1
																	Bacteria	BRC1	uncultured organism Total		0.411765
																	Bacteria	BRC1	metagenome	metagenome	1
																	Bacteria	BRC1	metagenome Total		0.235294
																	Bacteria	BRC1	uncultured bacterium	uncultured bacterium	1
																	Bacteria	BRC1	uncultured bacterium Total		0.176471
																	Bacteria	BRC1	uncultured soil bacterium PBS-III-4	uncultured soil bacterium PBS-III-4	1
																	Bacteria	BRC1	uncultured soil bacterium PBS-III-4 Total		0.0588235
																	Bacteria	BRC1	Unidentified	Unidentified	1
																	Bacteria	BRC1	Unidentified Total		0.0588235
																	Bacteria	BRC1	uncultured soil bacterium PBS-III-18	uncultured soil bacterium PBS-III-18	1
																	Bacteria	BRC1	uncultured soil bacterium PBS-III-18 Total		0.0588235
																	Bacteria	BRC1 Total			0.00544872
																	Bacteria	WS1	uncultured bacterium	uncultured bacterium	1
																	Bacteria	WS1	uncultured bacterium Total		0.333333
																	Bacteria	WS1	Unidentified	Unidentified	1
																	Bacteria	WS1	Unidentified Total		0.266667
																	Bacteria	WS1	uncultured organism	uncultured organism	1
																	Bacteria	WS1	uncultured organism Total		0.266667
																	Bacteria	WS1	uncultured Armatimonadetes bacterium	uncultured Armatimonadetes bacterium	1
																	Bacteria	WS1	uncultured Armatimonadetes bacterium Total		0.0666667
																	Bacteria	WS1	Ambiguous_taxa	Ambiguous_taxa	1
																	Bacteria	WS1	Ambiguous_taxa Total		0.0666667
																	Bacteria	WS1 Total			0.00480769
																	Bacteria	Fibrobacterota	Fibrobacteria	possible family 01	0.583333
																	Bacteria	Fibrobacterota	Fibrobacteria	B122	0.25
																	Bacteria	Fibrobacterota	Fibrobacteria	Fibrobacteraceae	0.166667
																	Bacteria	Fibrobacterota	Fibrobacteria Total		0.923077
																	Bacteria	Fibrobacterota	Chitinivibrionia	Chitinivibrionaceae	1
																	Bacteria	Fibrobacterota	Chitinivibrionia Total		0.0769231
																	Bacteria	Fibrobacterota Total			0.00416667
																	Bacteria	Dependentiae	Babeliae	Vermiphilaceae	0.230769
																	Bacteria	Dependentiae	Babeliae	UBA12409	0.230769
																	Bacteria	Dependentiae	Babeliae	Unidentified	0.153846
																	Bacteria	Dependentiae	Babeliae	uncultured organism	0.153846
																	Bacteria	Dependentiae	Babeliae	uncultured bacterium	0.153846
																	Bacteria	Dependentiae	Babeliae	Babeliaceae	0.0769231
																	Bacteria	Dependentiae	Babeliae Total		1
																	Bacteria	Dependentiae Total			0.00416667
																	Bacteria	Thermotogota	Thermotogae	Petrotogaceae	0.666667
																	Bacteria	Thermotogota	Thermotogae	Fervidobacteriaceae	0.166667
																	Bacteria	Thermotogota	Thermotogae	Kosmotogaceae	0.166667
																	Bacteria	Thermotogota	Thermotogae Total		1
																	Bacteria	Thermotogota Total			0.00384615
																	Bacteria	Armatimonadota	DG-56	uncultured bacterium	1
																	Bacteria	Armatimonadota	DG-56 Total		0.454545
																	Bacteria	Armatimonadota	uncultured	Unidentified	0.666667
																	Bacteria	Armatimonadota	uncultured	uncultured bacterium	0.333333
																	Bacteria	Armatimonadota	uncultured Total		0.272727
																	Bacteria	Armatimonadota	Chthonomonadetes	uncultured Lutispora sp.	0.5
																	Bacteria	Armatimonadota	Chthonomonadetes	uncultured bacterium	0.5
																	Bacteria	Armatimonadota	Chthonomonadetes Total		0.181818
																	Bacteria	Armatimonadota	Unidentified	Unidentified	1
																	Bacteria	Armatimonadota	Unidentified Total		0.0909091
																	Bacteria	Armatimonadota Total			0.00352564
																	Bacteria	Fusobacteriota	Fusobacteriia	Leptotrichiaceae	0.727273
																	Bacteria	Fusobacteriota	Fusobacteriia	Fusobacteriaceae	0.272727
																	Bacteria	Fusobacteriota	Fusobacteriia Total		1
																	Bacteria	Fusobacteriota Total			0.00352564
																	Bacteria	Acetothermia	Acetothermiia	uncultured bacterium	0.8
																	Bacteria	Acetothermia	Acetothermiia	uncultured Chloroflexi bacterium	0.1
																	Bacteria	Acetothermia	Acetothermiia	Ambiguous_taxa	0.1
																	Bacteria	Acetothermia	Acetothermiia Total		1
																	Bacteria	Acetothermia Total			0.00320513
																	Bacteria	Synergistota	Synergistia	Synergistaceae	1
																	Bacteria	Synergistota	Synergistia Total		1
																	Bacteria	Synergistota Total			0.00320513
																	Bacteria	Margulisbacteria	uncultured prokaryote	uncultured prokaryote	1
																	Bacteria	Margulisbacteria	uncultured prokaryote Total		0.555556
																	Bacteria	Margulisbacteria	uncultured organism	uncultured organism	1
																	Bacteria	Margulisbacteria	uncultured organism Total		0.444444
																	Bacteria	Margulisbacteria Total			0.00288462
																	Bacteria	Atribacterotaia	Caldatribacteriia	Caldatribacteriaceae	1
																	Bacteria	Atribacterotaia	Caldatribacteriia Total		0.833333
																	Bacteria	Atribacterotaia	JS1	uncultured organism	1
																	Bacteria	Atribacterotaia	JS1 Total		0.166667
																	Bacteria	Atribacterotaia Total			0.00192308
																	Bacteria	Epsilonbacteraeota	Campylobacteria	Campylobacteraceae	0.4
																	Bacteria	Epsilonbacteraeota	Campylobacteria	Rs-M59 termite group	0.4
																	Bacteria	Epsilonbacteraeota	Campylobacteria	Thiovulaceae	0.2
																	Bacteria	Epsilonbacteraeota	Campylobacteria Total		1
																	Bacteria	Epsilonbacteraeota Total			0.00160256
																	Bacteria	LCP-89	uncultured bacterium	uncultured bacterium	1
																	Bacteria	LCP-89	uncultured bacterium Total		1
																	Bacteria	LCP-89 Total			0.00160256
																	Bacteria	TA06	uncultured bacterium	uncultured bacterium	1
																	Bacteria	TA06	uncultured bacterium Total		0.6
																	Bacteria	TA06	Unidentified	Unidentified	1
																	Bacteria	TA06	Unidentified Total		0.2
																	Bacteria	TA06	candidate division TA06 bacterium 34_109	candidate division TA06 bacterium 34_109	1
																	Bacteria	TA06	candidate division TA06 bacterium 34_109 Total		0.2
																	Bacteria	TA06 Total			0.00160256
																	Bacteria	Latescibacteria	uncultured soil bacterium PBS-III-30	uncultured soil bacterium PBS-III-30	1
																	Bacteria	Latescibacteria	uncultured soil bacterium PBS-III-30 Total		0.5
																	Bacteria	Latescibacteria	Unidentified	Unidentified	1
																	Bacteria	Latescibacteria	Unidentified Total		0.25
																	Bacteria	Latescibacteria	Latescibacteria	Latescibacteraceae	1
																	Bacteria	Latescibacteria	Latescibacteria Total		0.25
																	Bacteria	Latescibacteria Total			0.00128205
																	Bacteria	CK-2C2-2	uncultured delta proteobacterium	uncultured delta proteobacterium	1
																	Bacteria	CK-2C2-2	uncultured delta proteobacterium Total		0.75
																	Bacteria	CK-2C2-2	uncultured bacterium	uncultured bacterium	1
																	Bacteria	CK-2C2-2	uncultured bacterium Total		0.25
																	Bacteria	CK-2C2-2 Total			0.00128205
																	Bacteria	Caldisericota	Caldisericia	WCHB1-02	0.75
																	Bacteria	Caldisericota	Caldisericia	TTA-B1	0.25
																	Bacteria	Caldisericota	Caldisericia Total		1
																	Bacteria	Caldisericota Total			0.00128205
																	Bacteria	WOR-1	uncultured bacterium	uncultured bacterium	1
																	Bacteria	WOR-1	uncultured bacterium Total		0.666667
																	Bacteria	WOR-1	Unidentified	Unidentified	1
																	Bacteria	WOR-1	Unidentified Total		0.333333
																	Bacteria	WOR-1 Total			0.000961538
																	Bacteria	Modulibacteria	Moduliflexia	Moduliflexaceae	1
																	Bacteria	Modulibacteria	Moduliflexia Total		1
																	Bacteria	Modulibacteria Total			0.000961538
																	Bacteria	MAT-CR-M4-B07	uncultured organism	uncultured organism	1
																	Bacteria	MAT-CR-M4-B07	uncultured organism Total		1
																	Bacteria	MAT-CR-M4-B07 Total			0.000961538
																	Bacteria	FCPU426	uncultured microorganism	uncultured microorganism	1
																	Bacteria	FCPU426	uncultured microorganism Total		0.5
																	Bacteria	FCPU426	metagenome	metagenome	1
																	Bacteria	FCPU426	metagenome Total		0.5
																	Bacteria	FCPU426 Total			0.000641026
																	Bacteria	Rokubacteria	NC10	Unidentified	0.5
																	Bacteria	Rokubacteria	NC10	uncultured bacterium	0.5
																	Bacteria	Rokubacteria	NC10 Total		1
																	Bacteria	Rokubacteria Total			0.000641026
																	Bacteria	Chrysiogenota	Chrysiogenetes	Chrysiogenaceae	1
																	Bacteria	Chrysiogenota	Chrysiogenetes Total		1
																	Bacteria	Chrysiogenota Total			0.000641026
																	Bacteria	PAUC34f	uncultured planctomycete	uncultured planctomycete	1
																	Bacteria	PAUC34f	uncultured planctomycete Total		0.5
																	Bacteria	PAUC34f	uncultured bacterium	uncultured bacterium	1
																	Bacteria	PAUC34f	uncultured bacterium Total		0.5
																	Bacteria	PAUC34f Total			0.000641026
																	Bacteria	WS2	uncultured microorganism	uncultured microorganism	1
																	Bacteria	WS2	uncultured microorganism Total		1
																	Bacteria	WS2 Total			0.000320513
																	Bacteria	GN01	uncultured organism	uncultured organism	1
																	Bacteria	GN01	uncultured organism Total		1
																	Bacteria	GN01 Total			0.000320513
																	Bacteria Total				0.866185
