# Supplementary material for: Prokaryotic and eukaryotic microbial diversity from three soda lakes in the East African Rift Valley determined by amplicon sequencing
Source: Front Microbiol. 2022 Dec 8;13:999876. doi: 10.3389/fmicb.2022.999876 (PMC9772273; doi:10.3389/fmicb.2022.999876)
Supplement: Supplementary file 1 [file Data_Sheet_1.zip › Table 3.XLSX]

## Sheet: Sheet1
	Supplementary Table 3: Prokaryotic phyla composition between the lakes and sample types
Lake Abijata Prokaryotic Taxonmomy classification							Lake Chitu Prokaryotic Taxonmomy classification							Lake Shala Prokaryotic Taxonmomy classification
Domain	Phylum	Class	Family	OTU (%)			Domain	Phylum	Class	Family	OTU (%)			Domain	Phylum	Class	Family	OTU (%)
Archaea				0.0862069			Archaea				0.150873			Archaea				0.0175781
Archaea	Euryarchaeota			0.481818			Archaea	Nanoarchaeaeota			0.697044			Archaea	Nanoarchaeaeota			1
Archaea	Euryarchaeota	Halobacteria		0.603774			Archaea	Nanoarchaeaeota	Woesearchaeia		0.957597			Archaea	Nanoarchaeaeota	Woesearchaeia		1
Archaea	Euryarchaeota	Halobacteria	Haloferacaceae	0.71875			Archaea	Nanoarchaeaeota	Woesearchaeia	Unidentified	0.405904			Archaea	Nanoarchaeaeota	Woesearchaeia	Candidatus Staskawiczbacteria bacterium RIFOXYA2_FULL_32_7	0.222222
Archaea	Euryarchaeota	Halobacteria	Halomicrobiaceae	0.15625			Archaea	Nanoarchaeaeota	Woesearchaeia	uncultured euryarchaeote	0.273063			Archaea	Nanoarchaeaeota	Woesearchaeia	Unidentified	0.222222
Archaea	Euryarchaeota	Halobacteria	Unidentified	0.0625			Archaea	Nanoarchaeaeota	Woesearchaeia	uncultured archaeon	0.0774908			Archaea	Nanoarchaeaeota	Woesearchaeia	Euryarchaeota archaeon SCGC AAA286-E23	0.222222
Archaea	Euryarchaeota	Halobacteria	uncultured	0.0625			Archaea	Nanoarchaeaeota	Woesearchaeia	archaeon GW2011_AR13	0.0738007			Archaea	Nanoarchaeaeota	Woesearchaeia	uncultured archaeon	0.111111
Archaea	Euryarchaeota	Thermoplasmata		0.188679			Archaea	Nanoarchaeaeota	Woesearchaeia	uncultured bacterium	0.0369004			Archaea	Nanoarchaeaeota	Woesearchaeia	Candidatus Pacearchaeota archaeon CG1_02_32_21	0.111111
Archaea	Euryarchaeota	Thermoplasmata	uncultured archaeon	0.4			Archaea	Nanoarchaeaeota	Woesearchaeia	Euryarchaeota archaeon SCGC AAA286-E23	0.0332103			Archaea	Nanoarchaeaeota	Woesearchaeia	uncultured euryarchaeote	0.111111
Archaea	Euryarchaeota	Thermoplasmata	Unidentified	0.2			Archaea	Nanoarchaeaeota	Woesearchaeia	Candidatus Pacearchaeota archaeon CG1_02_32_21	0.0221402			Bacteria				0.982422
Archaea	Euryarchaeota	Thermoplasmata	Methanomassiliicoccaceae	0.2			Archaea	Nanoarchaeaeota	Woesearchaeia	uncultured crenarchaeote	0.0184502			Bacteria	Pseudomonadota			0.371769
Archaea	Euryarchaeota	Thermoplasmata	Methanomethylophilaceae	0.1			Archaea	Nanoarchaeaeota	Woesearchaeia	Candidatus Diapherotrites archaeon ADurb.Bin253	0.0147601			Bacteria	Pseudomonadota	Gammaproteobacteria		0.668449
Archaea	Euryarchaeota	Thermoplasmata	uncultured archeon KTK 4A	0.1			Archaea	Nanoarchaeaeota	Woesearchaeia	Candidatus Staskawiczbacteria bacterium RIFCSPHIGHO2_01_FULL_34_27	0.0110701			Bacteria	Pseudomonadota	Gammaproteobacteria	Halomonadaceae	0.144
Archaea	Euryarchaeota	Methanomicrobia		0.132075			Archaea	Nanoarchaeaeota	Woesearchaeia	uncultured archaeon CLEAR-15	0.0110701			Bacteria	Pseudomonadota	Gammaproteobacteria	Nitrincolaceae	0.104
Archaea	Euryarchaeota	Methanomicrobia	Methanosarcinaceae	0.285714			Archaea	Nanoarchaeaeota	Woesearchaeia	Desulfobacteraceae bacterium 4572_19	0.0110701			Bacteria	Pseudomonadota	Gammaproteobacteria	Idiomarinaceae	0.088
Archaea	Euryarchaeota	Methanomicrobia	Methanoregulaceae	0.285714			Archaea	Nanoarchaeaeota	Woesearchaeia	Candidatus Amesbacteria bacterium GW2011_GWC1_47_15	0.00738007			Bacteria	Pseudomonadota	Gammaproteobacteria	Pseudomonadaceae	0.08
Archaea	Euryarchaeota	Methanomicrobia	Methanocorpusculaceae	0.142857			Archaea	Nanoarchaeaeota	Woesearchaeia	Candidatus Levybacteria bacterium RIFOXYB1_FULL_40_17	0.00369004			Bacteria	Pseudomonadota	Gammaproteobacteria	Alteromonadaceae	0.072
Archaea	Euryarchaeota	Methanomicrobia	Methanomicrobiaceae	0.142857			Archaea	Nanoarchaeaeota	Unidentified		0.0282686			Bacteria	Pseudomonadota	Gammaproteobacteria	Burkholderiaceae	0.064
Archaea	Euryarchaeota	Methanomicrobia	Methanosaetaceae	0.142857			Archaea	Nanoarchaeaeota	Unidentified	Unidentified	1			Bacteria	Pseudomonadota	Gammaproteobacteria	Saccharospirillaceae	0.064
Archaea	Euryarchaeota	Methanobacteria		0.0377358			Archaea	Nanoarchaeaeota	Nanohaloarchaeia		0.0141343			Bacteria	Pseudomonadota	Gammaproteobacteria	Alcanivoracaceae	0.04
Archaea	Euryarchaeota	Methanobacteria	Methanobacteriaceae	1			Archaea	Nanoarchaeaeota	Nanohaloarchaeia	uncultured archaeon	0.75			Bacteria	Pseudomonadota	Gammaproteobacteria	Ectothiorhodospiraceae	0.04
Archaea	Euryarchaeota	Thermococci		0.0377358			Archaea	Nanoarchaeaeota	Nanohaloarchaeia	Unidentified	0.25			Bacteria	Pseudomonadota	Gammaproteobacteria	Vibrionaceae	0.04
Archaea	Euryarchaeota	Thermococci	uncultured	0.5			Archaea	Euryarchaeota			0.182266			Bacteria	Pseudomonadota	Gammaproteobacteria	Unidentified	0.032
Archaea	Euryarchaeota	Thermococci	Methanofastidiosaceae	0.5			Archaea	Euryarchaeota	Thermoplasmata		0.554054			Bacteria	Pseudomonadota	Gammaproteobacteria	Unknown Family	0.024
Archaea	Nanoarchaeaeota			0.427273			Archaea	Euryarchaeota	Thermoplasmata	uncultured archaeon	0.658537			Bacteria	Pseudomonadota	Gammaproteobacteria	Hydrogenophilaceae	0.016
Archaea	Nanoarchaeaeota	Woesearchaeia		1			Archaea	Euryarchaeota	Thermoplasmata	Unidentified	0.195122			Bacteria	Pseudomonadota	Gammaproteobacteria	Rhodocyclaceae	0.016
Archaea	Nanoarchaeaeota	Woesearchaeia	Unidentified	0.446809			Archaea	Euryarchaeota	Thermoplasmata	Methanomethylophilaceae	0.0487805			Bacteria	Pseudomonadota	Gammaproteobacteria	Aeromonadaceae	0.016
Archaea	Nanoarchaeaeota	Woesearchaeia	uncultured euryarchaeote	0.255319			Archaea	Euryarchaeota	Thermoplasmata	uncultured	0.0243902			Bacteria	Pseudomonadota	Gammaproteobacteria	Cellvibrionaceae	0.016
Archaea	Nanoarchaeaeota	Woesearchaeia	Euryarchaeota archaeon SCGC AAA286-E23	0.106383			Archaea	Euryarchaeota	Thermoplasmata	uncultured Thermoplasmata archaeon	0.0243902			Bacteria	Pseudomonadota	Gammaproteobacteria	uncultured bacterium	0.016
Archaea	Nanoarchaeaeota	Woesearchaeia	uncultured archaeon	0.0638298			Archaea	Euryarchaeota	Thermoplasmata	uncultured sediment archaeon	0.0243902			Bacteria	Pseudomonadota	Gammaproteobacteria	Nitrococcales Incertae Sedis	0.016
Archaea	Nanoarchaeaeota	Woesearchaeia	archaeon GW2011_AR13	0.0425532			Archaea	Euryarchaeota	Thermoplasmata	uncultured euryarchaeote	0.0243902			Bacteria	Pseudomonadota	Gammaproteobacteria	Marinobacteraceae	0.016
Archaea	Nanoarchaeaeota	Woesearchaeia	uncultured crenarchaeote	0.0212766			Archaea	Euryarchaeota	Methanomicrobia		0.22973			Bacteria	Pseudomonadota	Gammaproteobacteria	Woeseiaceae	0.016
Archaea	Nanoarchaeaeota	Woesearchaeia	Candidatus Diapherotrites archaeon ADurb.Bin253	0.0212766			Archaea	Euryarchaeota	Methanomicrobia	Methanocorpusculaceae	0.352941			Bacteria	Pseudomonadota	Gammaproteobacteria	Rhodanobacteraceae	0.008
Archaea	Nanoarchaeaeota	Woesearchaeia	uncultured bacterium	0.0212766			Archaea	Euryarchaeota	Methanomicrobia	Methanosaetaceae	0.235294			Bacteria	Pseudomonadota	Gammaproteobacteria	Pseudohongiellaceae	0.008
Archaea	Nanoarchaeaeota	Woesearchaeia	uncultured archaeon CLEAR-15	0.0212766			Archaea	Euryarchaeota	Methanomicrobia	Methanosarcinaceae	0.117647			Bacteria	Pseudomonadota	Gammaproteobacteria	Legionellaceae	0.008
Archaea	Crenarchaeota			0.0545455			Archaea	Euryarchaeota	Methanomicrobia	Methanomicrobiaceae	0.117647			Bacteria	Pseudomonadota	Gammaproteobacteria	Moraxellaceae	0.008
Archaea	Crenarchaeota	Bathyarchaeia		1			Archaea	Euryarchaeota	Methanomicrobia	Methanospirillaceae	0.117647			Bacteria	Pseudomonadota	Gammaproteobacteria	Xanthomonadaceae	0.008
Archaea	Crenarchaeota	Bathyarchaeia	Unidentified	0.666667			Archaea	Euryarchaeota	Methanomicrobia	Methanoregulaceae	0.0588235			Bacteria	Pseudomonadota	Gammaproteobacteria	Alteromonadales Incertae Sedis	0.008
Archaea	Crenarchaeota	Bathyarchaeia	uncultured archaeon	0.166667			Archaea	Euryarchaeota	Thermococci		0.0810811			Bacteria	Pseudomonadota	Gammaproteobacteria	Thioalkalispiraceae	0.008
Archaea	Crenarchaeota	Bathyarchaeia	uncultured marine crenarchaeote	0.166667			Archaea	Euryarchaeota	Thermococci	uncultured	0.666667			Bacteria	Pseudomonadota	Gammaproteobacteria	Marinomonadaceae	0.008
Archaea	Diapherotrites			0.0181818			Archaea	Euryarchaeota	Thermococci	Methanofastidiosaceae	0.333333			Bacteria	Pseudomonadota	Gammaproteobacteria	Acidithiobacillaceae	0.008
Archaea	Diapherotrites	Micrarchaeia		1			Archaea	Euryarchaeota	Methanobacteria		0.0675676			Bacteria	Pseudomonadota	Gammaproteobacteria	Methylophagaceae	0.008
Archaea	Diapherotrites	Micrarchaeia	uncultured crenarchaeote	0.5			Archaea	Euryarchaeota	Methanobacteria	Methanobacteriaceae	1			Bacteria	Pseudomonadota	Alphaproteobacteria		0.219251
Archaea	Diapherotrites	Micrarchaeia	uncultured archaeon	0.5			Archaea	Euryarchaeota	Halobacteria		0.0540541			Bacteria	Pseudomonadota	Alphaproteobacteria	Rhodobacteraceae	0.658537
Archaea	Hadesarchaeaeota			0.0181818			Archaea	Euryarchaeota	Halobacteria	uncultured	0.5			Bacteria	Pseudomonadota	Alphaproteobacteria	Hyphomonadaceae	0.0731707
Archaea	Hadesarchaeaeota	uncultured archaeon SAGMA-J		0.5			Archaea	Euryarchaeota	Halobacteria	Halococcaceae	0.25			Bacteria	Pseudomonadota	Alphaproteobacteria	Rickettsiaceae	0.0487805
Archaea	Hadesarchaeaeota	uncultured archaeon SAGMA-J	uncultured archaeon SAGMA-J	1			Archaea	Euryarchaeota	Halobacteria	Haloferacaceae	0.25			Bacteria	Pseudomonadota	Alphaproteobacteria	Devosiaceae	0.0487805
Archaea	Hadesarchaeaeota	uncultured archaeon		0.5			Archaea	Euryarchaeota	Unidentified		0.0135135			Bacteria	Pseudomonadota	Alphaproteobacteria	Beijerinckiaceae	0.0243902
Archaea	Hadesarchaeaeota	uncultured archaeon	uncultured archaeon	1			Archaea	Euryarchaeota	Unidentified	Unidentified	1			Bacteria	Pseudomonadota	Alphaproteobacteria	Unidentified	0.0243902
Bacteria				0.913793			Archaea	Crenarchaeota			0.0492611			Bacteria	Pseudomonadota	Alphaproteobacteria	Fodinicurvataceae	0.0243902
Bacteria	Pseudomonadota			0.22813			Archaea	Crenarchaeota	Bathyarchaeia		0.9			Bacteria	Pseudomonadota	Alphaproteobacteria	Sphingomonadaceae	0.0243902
Bacteria	Pseudomonadota	Gammaproteobacteria		0.522556			Archaea	Crenarchaeota	Bathyarchaeia	Unidentified	0.555556			Bacteria	Pseudomonadota	Alphaproteobacteria	Rhizobiaceae	0.0243902
Bacteria	Pseudomonadota	Gammaproteobacteria	Halomonadaceae	0.165468			Archaea	Crenarchaeota	Bathyarchaeia	uncultured Thermoprotei archaeon	0.277778			Bacteria	Pseudomonadota	Alphaproteobacteria	Acetobacteraceae	0.0243902
Bacteria	Pseudomonadota	Gammaproteobacteria	Ectothiorhodospiraceae	0.136691			Archaea	Crenarchaeota	Bathyarchaeia	uncultured archaeon	0.111111			Bacteria	Pseudomonadota	Alphaproteobacteria	Paracaedibacteraceae	0.0243902
Bacteria	Pseudomonadota	Gammaproteobacteria	Unknown Family	0.0935252			Archaea	Crenarchaeota	Bathyarchaeia	uncultured marine crenarchaeote	0.0555556			Bacteria	Pseudomonadota	Deltaproteobacteria		0.112299
Bacteria	Pseudomonadota	Gammaproteobacteria	Alcanivoracaceae	0.057554			Archaea	Crenarchaeota	Unidentified		0.05			Bacteria	Pseudomonadota	Deltaproteobacteria	Bacteriovoracaceae	0.333333
Bacteria	Pseudomonadota	Gammaproteobacteria	Saccharospirillaceae	0.0503597			Archaea	Crenarchaeota	Unidentified	Unidentified	1			Bacteria	Pseudomonadota	Deltaproteobacteria	Desulfuromonadaceae	0.0952381
Bacteria	Pseudomonadota	Gammaproteobacteria	Unidentified	0.0503597			Archaea	Crenarchaeota	Crenarchaeota Incertae Sedis		0.05			Bacteria	Pseudomonadota	Deltaproteobacteria	Bdellovibrionaceae	0.0952381
Bacteria	Pseudomonadota	Gammaproteobacteria	Idiomarinaceae	0.0503597			Archaea	Crenarchaeota	Crenarchaeota Incertae Sedis	Caldiarchaeaceae	1			Bacteria	Pseudomonadota	Deltaproteobacteria	uncultured bacterium	0.0952381
Bacteria	Pseudomonadota	Gammaproteobacteria	Nitrococcales Incertae Sedis	0.0431655			Archaea	Asgardaeota			0.0221675			Bacteria	Pseudomonadota	Deltaproteobacteria	Bradymonadaceae	0.0952381
Bacteria	Pseudomonadota	Gammaproteobacteria	Woeseiaceae	0.0431655			Archaea	Asgardaeota	Lokiarchaeia		0.444444			Bacteria	Pseudomonadota	Deltaproteobacteria	Unidentified	0.0952381
Bacteria	Pseudomonadota	Gammaproteobacteria	Nitrincolaceae	0.0431655			Archaea	Asgardaeota	Lokiarchaeia	uncultured euryarchaeote	0.25			Bacteria	Pseudomonadota	Deltaproteobacteria	Desulfobulbaceae	0.047619
Bacteria	Pseudomonadota	Gammaproteobacteria	Halorhodospiraceae	0.028777			Archaea	Asgardaeota	Lokiarchaeia	uncultured archaeon VC2.1 Arc31	0.25			Bacteria	Pseudomonadota	Deltaproteobacteria	Desulfonatronaceae	0.047619
Bacteria	Pseudomonadota	Gammaproteobacteria	Nitrococcaceae	0.028777			Archaea	Asgardaeota	Lokiarchaeia	Ambiguous_taxa	0.25			Bacteria	Pseudomonadota	Deltaproteobacteria	metagenome	0.047619
Bacteria	Pseudomonadota	Gammaproteobacteria	uncultured bacterium	0.0215827			Archaea	Asgardaeota	Lokiarchaeia	uncultured archaeon	0.25			Bacteria	Pseudomonadota	Deltaproteobacteria	Desulfohalobiaceae	0.047619
Bacteria	Pseudomonadota	Gammaproteobacteria	Halothiobacillaceae	0.0215827			Archaea	Asgardaeota	Odinarchaeia		0.333333			Bacteria	Bacteroidota			0.224652
Bacteria	Pseudomonadota	Gammaproteobacteria	Pseudomonadaceae	0.0215827			Archaea	Asgardaeota	Odinarchaeia	uncultured euryarchaeote	0.666667			Bacteria	Bacteroidota	Bacteroidia		0.734513
Bacteria	Pseudomonadota	Gammaproteobacteria	Francisellaceae	0.0143885			Archaea	Asgardaeota	Odinarchaeia	Unidentified	0.333333			Bacteria	Bacteroidota	Bacteroidia	Cyclobacteriaceae	0.240964
Bacteria	Pseudomonadota	Gammaproteobacteria	Alteromonadaceae	0.0143885			Archaea	Asgardaeota	Heimdallarchaeia		0.222222			Bacteria	Bacteroidota	Bacteroidia	ML635J-40 aquatic group	0.216867
Bacteria	Pseudomonadota	Gammaproteobacteria	Thioalkalispiraceae	0.0143885			Archaea	Asgardaeota	Heimdallarchaeia	Candidatus Heimdallarchaeota archaeon LC_3	0.5			Bacteria	Bacteroidota	Bacteroidia	Flavobacteriaceae	0.144578
Bacteria	Pseudomonadota	Gammaproteobacteria	Burkholderiaceae	0.0143885			Archaea	Asgardaeota	Heimdallarchaeia	Ambiguous_taxa	0.5			Bacteria	Bacteroidota	Bacteroidia	Crocinitomicaceae	0.0722892
Bacteria	Pseudomonadota	Gammaproteobacteria	Vibrionaceae	0.0143885			Archaea	Diapherotrites			0.0197044			Bacteria	Bacteroidota	Bacteroidia	Cryomorphaceae	0.060241
Bacteria	Pseudomonadota	Gammaproteobacteria	Enterobacteriaceae	0.0143885			Archaea	Diapherotrites	Micrarchaeia		0.5			Bacteria	Bacteroidota	Bacteroidia	Saprospiraceae	0.060241
Bacteria	Pseudomonadota	Gammaproteobacteria	Pseudohongiellaceae	0.00719424			Archaea	Diapherotrites	Micrarchaeia	uncultured crenarchaeote	0.5			Bacteria	Bacteroidota	Bacteroidia	uncultured	0.0481928
Bacteria	Pseudomonadota	Gammaproteobacteria	Porticoccaceae	0.00719424			Archaea	Diapherotrites	Micrarchaeia	uncultured archaeon	0.5			Bacteria	Bacteroidota	Bacteroidia	Marinilabiliaceae	0.0361446
Bacteria	Pseudomonadota	Gammaproteobacteria	Pasteurellaceae	0.00719424			Archaea	Diapherotrites	Iainarchaeia		0.5			Bacteria	Bacteroidota	Bacteroidia	NS11-12 marine group	0.0361446
Bacteria	Pseudomonadota	Gammaproteobacteria	Xanthomonadaceae	0.00719424			Archaea	Diapherotrites	Iainarchaeia	uncultured archaeon	1			Bacteria	Bacteroidota	Bacteroidia	Prolixibacteraceae	0.0120482
Bacteria	Pseudomonadota	Gammaproteobacteria	Competibacteraceae	0.00719424			Archaea	Hadesarchaeaeota			0.0172414			Bacteria	Bacteroidota	Bacteroidia	Flammeovirgaceae	0.0120482
Bacteria	Pseudomonadota	Gammaproteobacteria	Moraxellaceae	0.00719424			Archaea	Hadesarchaeaeota	uncultured archaeon		0.714286			Bacteria	Bacteroidota	Bacteroidia	Rikenellaceae	0.0120482
Bacteria	Pseudomonadota	Gammaproteobacteria	Alteromonadales Incertae Sedis	0.00719424			Archaea	Hadesarchaeaeota	uncultured archaeon	uncultured archaeon	1			Bacteria	Bacteroidota	Bacteroidia	NS7 marine group	0.0120482
Bacteria	Pseudomonadota	Gammaproteobacteria	Rhodocyclaceae	0.00719424			Archaea	Hadesarchaeaeota	Unidentified		0.142857			Bacteria	Bacteroidota	Bacteroidia	GWF2-29-10	0.0120482
Bacteria	Pseudomonadota	Deltaproteobacteria		0.270677			Archaea	Hadesarchaeaeota	Unidentified	Unidentified	1			Bacteria	Bacteroidota	Bacteroidia	NS9 marine group	0.0120482
Bacteria	Pseudomonadota	Deltaproteobacteria	Bradymonadaceae	0.222222			Archaea	Hadesarchaeaeota	uncultured archaeon SAGMA-G		0.142857			Bacteria	Bacteroidota	Bacteroidia	Microscillaceae	0.0120482
Bacteria	Pseudomonadota	Deltaproteobacteria	Desulfobacteraceae	0.152778			Archaea	Hadesarchaeaeota	uncultured archaeon SAGMA-G	uncultured archaeon SAGMA-G	1			Bacteria	Bacteroidota	Rhodothermia		0.256637
Bacteria	Pseudomonadota	Deltaproteobacteria	Desulfohalobiaceae	0.138889			Archaea	Altiarchaeota			0.00985222			Bacteria	Bacteroidota	Rhodothermia	Balneolaceae	1
Bacteria	Pseudomonadota	Deltaproteobacteria	Unidentified	0.0694444			Archaea	Altiarchaeota	Altiarchaeia		1			Bacteria	Bacteroidota	Ignavibacteria		0.00884956
Bacteria	Pseudomonadota	Deltaproteobacteria	Desulfonatronaceae	0.0694444			Archaea	Altiarchaeota	Altiarchaeia	uncultured archaeon	1			Bacteria	Bacteroidota	Ignavibacteria	uncultured bacterium	1
Bacteria	Pseudomonadota	Deltaproteobacteria	uncultured bacterium	0.0555556			Archaea	Unidentified			0.00246305			Bacteria	Bacillota			0.141153
Bacteria	Pseudomonadota	Deltaproteobacteria	Desulfobulbaceae	0.0555556			Archaea	Unidentified	Unidentified		1			Bacteria	Bacillota	Clostridia		0.633803
Bacteria	Pseudomonadota	Deltaproteobacteria	Bacteriovoracaceae	0.0555556			Archaea	Unidentified	Unidentified	Unidentified	1			Bacteria	Bacillota	Clostridia	Clostridiaceae 2	0.222222
Bacteria	Pseudomonadota	Deltaproteobacteria	Desulfarculaceae	0.0277778			Bacteria				0.849127			Bacteria	Bacillota	Clostridia	Family XII	0.155556
Bacteria	Pseudomonadota	Deltaproteobacteria	Syntrophaceae	0.0277778			Bacteria	Bacillota			0.172429			Bacteria	Bacillota	Clostridia	Peptostreptococcaceae	0.133333
Bacteria	Pseudomonadota	Deltaproteobacteria	Syntrophobacteraceae	0.0277778			Bacteria	Bacillota	Clostridia		0.827411			Bacteria	Bacillota	Clostridia	Ruminococcaceae	0.0666667
Bacteria	Pseudomonadota	Deltaproteobacteria	Desulfuromonadaceae	0.0277778			Bacteria	Bacillota	Clostridia	Syntrophomonadaceae	0.383436			Bacteria	Bacillota	Clostridia	Unidentified	0.0666667
Bacteria	Pseudomonadota	Deltaproteobacteria	Oligoflexaceae	0.0138889			Bacteria	Bacillota	Clostridia	Unidentified	0.125767			Bacteria	Bacillota	Clostridia	Syntrophomonadaceae	0.0444444
Bacteria	Pseudomonadota	Deltaproteobacteria	Haliangiaceae	0.0138889			Bacteria	Bacillota	Clostridia	Ruminococcaceae	0.0981595			Bacteria	Bacillota	Clostridia	Clostridiaceae 1	0.0444444
Bacteria	Pseudomonadota	Deltaproteobacteria	Bdellovibrionaceae	0.0138889			Bacteria	Bacillota	Clostridia	Clostridiaceae 2	0.0644172			Bacteria	Bacillota	Clostridia	Family XIV	0.0444444
Bacteria	Pseudomonadota	Deltaproteobacteria	Geobacteraceae	0.0138889			Bacteria	Bacillota	Clostridia	uncultured bacterium	0.0521472			Bacteria	Bacillota	Clostridia	uncultured bacterium	0.0222222
Bacteria	Pseudomonadota	Deltaproteobacteria	Desulfovibrionaceae	0.0138889			Bacteria	Bacillota	Clostridia	Peptostreptococcaceae	0.0429448			Bacteria	Bacillota	Clostridia	Family XI	0.0222222
Bacteria	Pseudomonadota	Alphaproteobacteria		0.203008			Bacteria	Bacillota	Clostridia	Peptococcaceae	0.0337423			Bacteria	Bacillota	Clostridia	Clostridiales Incertae Sedis	0.0222222
Bacteria	Pseudomonadota	Alphaproteobacteria	Rhodobacteraceae	0.537037			Bacteria	Bacillota	Clostridia	uncultured	0.0276074			Bacteria	Bacillota	Clostridia	Lachnospiraceae	0.0222222
Bacteria	Pseudomonadota	Alphaproteobacteria	Unidentified	0.0740741			Bacteria	Bacillota	Clostridia	Lachnospiraceae	0.0245399			Bacteria	Bacillota	Clostridia	uncultured	0.0222222
Bacteria	Pseudomonadota	Alphaproteobacteria	Geminicoccaceae	0.0740741			Bacteria	Bacillota	Clostridia	Clostridiaceae 1	0.0153374			Bacteria	Bacillota	Clostridia	MAT-CR-H4-C10	0.0222222
Bacteria	Pseudomonadota	Alphaproteobacteria	uncultured	0.0555556			Bacteria	Bacillota	Clostridia	Thermoanaerobacteraceae	0.0153374			Bacteria	Bacillota	Clostridia	uncultured low G+C Gram-positive bacterium	0.0222222
Bacteria	Pseudomonadota	Alphaproteobacteria	Paracaedibacteraceae	0.0555556			Bacteria	Bacillota	Clostridia	Caldicoprobacteraceae	0.0122699			Bacteria	Bacillota	Clostridia	Clostridiales vadinBB60 group	0.0222222
Bacteria	Pseudomonadota	Alphaproteobacteria	Beijerinckiaceae	0.0555556			Bacteria	Bacillota	Clostridia	Family XII	0.0122699			Bacteria	Bacillota	Clostridia	Ambiguous_taxa	0.0222222
Bacteria	Pseudomonadota	Alphaproteobacteria	uncultured forest soil bacterium	0.037037			Bacteria	Bacillota	Clostridia	Family XI	0.00920245			Bacteria	Bacillota	Clostridia	Eubacteriaceae	0.0222222
Bacteria	Pseudomonadota	Alphaproteobacteria	Rickettsiaceae	0.037037			Bacteria	Bacillota	Clostridia	Ambiguous_taxa	0.00920245			Bacteria	Bacillota	Bacilli		0.253521
Bacteria	Pseudomonadota	Alphaproteobacteria	AB1	0.037037			Bacteria	Bacillota	Clostridia	uncultured low G+C Gram-positive bacterium	0.00920245			Bacteria	Bacillota	Bacilli	Bacillaceae	0.388889
Bacteria	Pseudomonadota	Alphaproteobacteria	Rhodopirillaceae	0.0185185			Bacteria	Bacillota	Clostridia	Family XIV	0.00920245			Bacteria	Bacillota	Bacilli	Carnobacteriaceae	0.222222
Bacteria	Pseudomonadota	Alphaproteobacteria	Hyphomonadaceae	0.0185185			Bacteria	Bacillota	Clostridia	SRB2	0.00920245			Bacteria	Bacillota	Bacilli	Sporolactobacillaceae	0.166667
Bacteria	Pseudomonadota	Unidentified		0.0037594			Bacteria	Bacillota	Clostridia	Eubacteriaceae	0.00613497			Bacteria	Bacillota	Bacilli	Paenibacillaceae	0.0555556
Bacteria	Pseudomonadota	Unidentified	Unidentified	1			Bacteria	Bacillota	Clostridia	Clostridiales vadinBB60 group	0.00613497			Bacteria	Bacillota	Bacilli	Staphylococcaceae	0.0555556
Bacteria	Bacillota			0.190395			Bacteria	Bacillota	Clostridia	TC1	0.00613497			Bacteria	Bacillota	Bacilli	Family XII	0.0555556
Bacteria	Bacillota	Clostridia		0.846847			Bacteria	Bacillota	Clostridia	TSAC18	0.00613497			Bacteria	Bacillota	Bacilli	Lactobacillaceae	0.0555556
Bacteria	Bacillota	Clostridia	Syntrophomonadaceae	0.452128			Bacteria	Bacillota	Clostridia	uncultured Firmicutes bacterium	0.00306748			Bacteria	Bacillota	Erysipelotrichia		0.084507
Bacteria	Bacillota	Clostridia	Unidentified	0.117021			Bacteria	Bacillota	Clostridia	Clostridia bacterium enrichment culture clone WSC-8	0.00306748			Bacteria	Bacillota	Erysipelotrichia	Erysipelotrichaceae	1
Bacteria	Bacillota	Clostridia	Clostridiaceae 2	0.0851064			Bacteria	Bacillota	Clostridia	Unknown Family	0.00306748			Bacteria	Bacillota	Unidentified		0.0140845
Bacteria	Bacillota	Clostridia	Peptostreptococcaceae	0.0691489			Bacteria	Bacillota	Clostridia	Clostridiales Incertae Sedis	0.00306748			Bacteria	Bacillota	Unidentified	Unidentified	1
Bacteria	Bacillota	Clostridia	Ruminococcaceae	0.0585106			Bacteria	Bacillota	Clostridia	Family III	0.00306748			Bacteria	Bacillota	Limnochordia		0.0140845
Bacteria	Bacillota	Clostridia	uncultured bacterium	0.037234			Bacteria	Bacillota	Clostridia	Christensenellaceae	0.00306748			Bacteria	Bacillota	Limnochordia	Limnochordaceae	1
Bacteria	Bacillota	Clostridia	Peptococcaceae	0.0319149			Bacteria	Bacillota	Clostridia	MAT-CR-H4-C10	0.00306748			Bacteria	Mycoplasmatota			0.0755467
Bacteria	Bacillota	Clostridia	Family XIV	0.0265957			Bacteria	Bacillota	Bacilli		0.101523			Bacteria	Mycoplasmatota	Mollicutes		1
Bacteria	Bacillota	Clostridia	Family XI	0.0212766			Bacteria	Bacillota	Bacilli	Bacillaceae	0.375			Bacteria	Mycoplasmatota	Mollicutes	Izimaplasmataceae	0.5
Bacteria	Bacillota	Clostridia	Family XII	0.0212766			Bacteria	Bacillota	Bacilli	Unidentified	0.2			Bacteria	Mycoplasmatota	Mollicutes	Acholeplasmataceae	0.315789
Bacteria	Bacillota	Clostridia	Thermoanaerobacteraceae	0.0159574			Bacteria	Bacillota	Bacilli	Sporolactobacillaceae	0.125			Bacteria	Mycoplasmatota	Mollicutes	uncultured Firmicutes bacterium	0.0789474
Bacteria	Bacillota	Clostridia	uncultured	0.0106383			Bacteria	Bacillota	Bacilli	Carnobacteriaceae	0.1			Bacteria	Mycoplasmatota	Mollicutes	uncultured bacterium	0.0789474
Bacteria	Bacillota	Clostridia	uncultured low G+C Gram-positive bacterium	0.0106383			Bacteria	Bacillota	Bacilli	Planococcaceae	0.05			Bacteria	Mycoplasmatota	Mollicutes	Ambiguous_taxa	0.0263158
Bacteria	Bacillota	Clostridia	TSAC18	0.00531915			Bacteria	Bacillota	Bacilli	Staphylococcaceae	0.025			Bacteria	Actinomycetota			0.027833
Bacteria	Bacillota	Clostridia	Clostridiales vadinBB60 group	0.00531915			Bacteria	Bacillota	Bacilli	Family X	0.025			Bacteria	Actinomycetota	Actinobacteria		0.5
Bacteria	Bacillota	Clostridia	Clostridiales Incertae Sedis	0.00531915			Bacteria	Bacillota	Bacilli	Enterococcaceae	0.025			Bacteria	Actinomycetota	Actinobacteria	Sporichthyaceae	0.285714
Bacteria	Bacillota	Clostridia	Clostridiaceae 1	0.00531915			Bacteria	Bacillota	Bacilli	Streptococcaceae	0.025			Bacteria	Actinomycetota	Actinobacteria	Microbacteriaceae	0.285714
Bacteria	Bacillota	Clostridia	Family III	0.00531915			Bacteria	Bacillota	Bacilli	Family XII	0.025			Bacteria	Actinomycetota	Actinobacteria	uncultured Actinomycetales bacterium	0.142857
Bacteria	Bacillota	Clostridia	Ambiguous_taxa	0.00531915			Bacteria	Bacillota	Bacilli	Lactobacillaceae	0.025			Bacteria	Actinomycetota	Actinobacteria	Bifidobacteriaceae	0.142857
Bacteria	Bacillota	Clostridia	Lachnospiraceae	0.00531915			Bacteria	Bacillota	Unidentified		0.0482234			Bacteria	Actinomycetota	Actinobacteria	Micrococcaceae	0.142857
Bacteria	Bacillota	Clostridia	MAT-CR-H4-C10	0.00531915			Bacteria	Bacillota	Unidentified	Unidentified	1			Bacteria	Actinomycetota	Acidimicrobiia		0.214286
Bacteria	Bacillota	Bacilli		0.117117			Bacteria	Bacillota	Erysipelotrichia		0.0203046			Bacteria	Actinomycetota	Acidimicrobiia	Ilumatobacteraceae	1
Bacteria	Bacillota	Bacilli	Bacillaceae	0.423077			Bacteria	Bacillota	Erysipelotrichia	Erysipelotrichaceae	1			Bacteria	Actinomycetota	Nitriliruptoria		0.214286
Bacteria	Bacillota	Bacilli	Sporolactobacillaceae	0.269231			Bacteria	Bacillota	Limnochordia		0.00253807			Bacteria	Actinomycetota	Nitriliruptoria	Nitriliruptoraceae	1
Bacteria	Bacillota	Bacilli	Carnobacteriaceae	0.153846			Bacteria	Bacillota	Limnochordia	Limnochordaceae	1			Bacteria	Actinomycetota	Coriobacteriia		0.0714286
Bacteria	Bacillota	Bacilli	Lactobacillaceae	0.0769231			Bacteria	Pseudomonadota			0.162801			Bacteria	Actinomycetota	Coriobacteriia	uncultured bacterium	1
Bacteria	Bacillota	Bacilli	Unidentified	0.0384615			Bacteria	Pseudomonadota	Gammaproteobacteria		0.486559			Bacteria	Planctomycetota			0.0258449
Bacteria	Bacillota	Bacilli	Planococcaceae	0.0384615			Bacteria	Pseudomonadota	Gammaproteobacteria	Halomonadaceae	0.110497			Bacteria	Planctomycetota	Phycisphaerae		0.769231
Bacteria	Bacillota	Unidentified		0.027027			Bacteria	Pseudomonadota	Gammaproteobacteria	Idiomarinaceae	0.0994475			Bacteria	Planctomycetota	Phycisphaerae	Phycisphaeraceae	0.9
Bacteria	Bacillota	Unidentified	Unidentified	1			Bacteria	Pseudomonadota	Gammaproteobacteria	Ectothiorhodospiraceae	0.0662983			Bacteria	Planctomycetota	Phycisphaerae	KCLunmb-38-53	0.1
Bacteria	Bacillota	Limnochordia		0.0045045			Bacteria	Pseudomonadota	Gammaproteobacteria	Unknown Family	0.0662983			Bacteria	Planctomycetota	Planctomycetacia		0.230769
Bacteria	Bacillota	Limnochordia	Limnochordaceae	1			Bacteria	Pseudomonadota	Gammaproteobacteria	Unidentified	0.0552486			Bacteria	Planctomycetota	Planctomycetacia	Pirellulaceae	0.666667
Bacteria	Bacillota	Erysipelotrichia		0.0045045			Bacteria	Pseudomonadota	Gammaproteobacteria	Nitrincolaceae	0.0497238			Bacteria	Planctomycetota	Planctomycetacia	Rubinisphaeraceae	0.333333
Bacteria	Bacillota	Erysipelotrichia	Erysipelotrichaceae	1			Bacteria	Pseudomonadota	Gammaproteobacteria	Woeseiaceae	0.0441989			Bacteria	Spirochaetota			0.0258449
Bacteria	Bacteroidota			0.153516			Bacteria	Pseudomonadota	Gammaproteobacteria	Saccharospirillaceae	0.0441989			Bacteria	Spirochaetota	Spirochaetia		1
Bacteria	Bacteroidota	Bacteroidia		0.698324			Bacteria	Pseudomonadota	Gammaproteobacteria	Pseudomonadaceae	0.038674			Bacteria	Spirochaetota	Spirochaetia	Spirochaetaceae	1
Bacteria	Bacteroidota	Bacteroidia	ML635J-40 aquatic group	0.616			Bacteria	Pseudomonadota	Gammaproteobacteria	Alteromonadaceae	0.0331492			Bacteria	Patescibacteria			0.0218688
Bacteria	Bacteroidota	Bacteroidia	Muribaculaceae	0.072			Bacteria	Pseudomonadota	Gammaproteobacteria	Burkholderiaceae	0.0331492			Bacteria	Patescibacteria	Gracilibacteria		0.545455
Bacteria	Bacteroidota	Bacteroidia	Bacteroidetes BD2-2	0.056			Bacteria	Pseudomonadota	Gammaproteobacteria	Alcanivoracaceae	0.0331492			Bacteria	Patescibacteria	Gracilibacteria	uncultured bacterium	0.333333
Bacteria	Bacteroidota	Bacteroidia	Cyclobacteriaceae	0.048			Bacteria	Pseudomonadota	Gammaproteobacteria	Moraxellaceae	0.0276243			Bacteria	Patescibacteria	Gracilibacteria	uncultured Microgenomates group bacterium	0.333333
Bacteria	Bacteroidota	Bacteroidia	Saprospiraceae	0.032			Bacteria	Pseudomonadota	Gammaproteobacteria	Nitrococcales Incertae Sedis	0.0276243			Bacteria	Patescibacteria	Gracilibacteria	Unidentified	0.166667
Bacteria	Bacteroidota	Bacteroidia	Flavobacteriaceae	0.032			Bacteria	Pseudomonadota	Gammaproteobacteria	Coxiellaceae	0.0220994			Bacteria	Patescibacteria	Gracilibacteria	uncultured organism	0.166667
Bacteria	Bacteroidota	Bacteroidia	Marinilabiliaceae	0.032			Bacteria	Pseudomonadota	Gammaproteobacteria	Vibrionaceae	0.0220994			Bacteria	Patescibacteria	Saccharimonadia		0.272727
Bacteria	Bacteroidota	Bacteroidia	uncultured	0.016			Bacteria	Pseudomonadota	Gammaproteobacteria	Xanthomonadaceae	0.0220994			Bacteria	Patescibacteria	Saccharimonadia	uncultured bacterium	0.333333
Bacteria	Bacteroidota	Bacteroidia	Crocinitomicaceae	0.016			Bacteria	Pseudomonadota	Gammaproteobacteria	Rhodocyclaceae	0.0220994			Bacteria	Patescibacteria	Saccharimonadia	Unidentified	0.333333
Bacteria	Bacteroidota	Bacteroidia	Unidentified	0.016			Bacteria	Pseudomonadota	Gammaproteobacteria	Methylomonaceae	0.0165746			Bacteria	Patescibacteria	Saccharimonadia	uncultured organism	0.333333
Bacteria	Bacteroidota	Bacteroidia	Cryomorphaceae	0.016			Bacteria	Pseudomonadota	Gammaproteobacteria	uncultured bacterium	0.0165746			Bacteria	Patescibacteria	Parcubacteria		0.181818
Bacteria	Bacteroidota	Bacteroidia	Sphingobacteriaceae	0.008			Bacteria	Pseudomonadota	Gammaproteobacteria	Thioalkalispiraceae	0.0165746			Bacteria	Patescibacteria	Parcubacteria	Unidentified	1
Bacteria	Bacteroidota	Bacteroidia	Bacteroidetes vadinHA17	0.008			Bacteria	Pseudomonadota	Gammaproteobacteria	Enterobacteriaceae	0.0165746			Bacteria	Verrucomicrobiota			0.0159046
Bacteria	Bacteroidota	Bacteroidia	uncultured Bacteroidetes bacterium	0.008			Bacteria	Pseudomonadota	Gammaproteobacteria	Thiomicrospiraceae	0.0110497			Bacteria	Verrucomicrobiota	Verrucomicrobiae		1
Bacteria	Bacteroidota	Bacteroidia	E6aC02	0.008			Bacteria	Pseudomonadota	Gammaproteobacteria	Marinobacteraceae	0.0110497			Bacteria	Verrucomicrobiota	Verrucomicrobiae	Rubritaleaceae	0.375
Bacteria	Bacteroidota	Bacteroidia	GWF2-29-10	0.008			Bacteria	Pseudomonadota	Gammaproteobacteria	Legionellaceae	0.0110497			Bacteria	Verrucomicrobiota	Verrucomicrobiae	Verrucomicrobiaceae	0.125
Bacteria	Bacteroidota	Bacteroidia	Rikenellaceae	0.008			Bacteria	Pseudomonadota	Gammaproteobacteria	Pseudohongiellaceae	0.0110497			Bacteria	Verrucomicrobiota	Verrucomicrobiae	uncultured	0.125
Bacteria	Bacteroidota	Rhodothermia		0.22905			Bacteria	Pseudomonadota	Gammaproteobacteria	Spongiibacteraceae	0.0110497			Bacteria	Verrucomicrobiota	Verrucomicrobiae	Pedosphaeraceae	0.125
Bacteria	Bacteroidota	Rhodothermia	Balneolaceae	0.926829			Bacteria	Pseudomonadota	Gammaproteobacteria	Nitrococcaceae	0.00552486			Bacteria	Verrucomicrobiota	Verrucomicrobiae	Opitutaceae	0.125
Bacteria	Bacteroidota	Rhodothermia	Rhodothermaceae	0.0731707			Bacteria	Pseudomonadota	Gammaproteobacteria	Hydrogenophilaceae	0.00552486			Bacteria	Verrucomicrobiota	Verrucomicrobiae	Puniceicoccaceae	0.125
Bacteria	Bacteroidota	Ignavibacteria		0.0726257			Bacteria	Pseudomonadota	Gammaproteobacteria	Methylophagaceae	0.00552486			Bacteria	Unidentified			0.0139165
Bacteria	Bacteroidota	Ignavibacteria	BSN166	1			Bacteria	Pseudomonadota	Gammaproteobacteria	Porticoccaceae	0.00552486			Bacteria	Unidentified	Unidentified		1
Bacteria	Actinomycetota			0.0523156			Bacteria	Pseudomonadota	Gammaproteobacteria	Alteromonadales Incertae Sedis	0.00552486			Bacteria	Unidentified	Unidentified	Unidentified	1
Bacteria	Actinomycetota	Nitriliruptoria		0.540984			Bacteria	Pseudomonadota	Gammaproteobacteria	Pasteurellaceae	0.00552486			Bacteria	Cyanobacteria			0.00994036
Bacteria	Actinomycetota	Nitriliruptoria	Nitriliruptoraceae	0.848485			Bacteria	Pseudomonadota	Gammaproteobacteria	Halorhodospiraceae	0.00552486			Bacteria	Cyanobacteria	Oxyphotobacteria		1
Bacteria	Actinomycetota	Nitriliruptoria	Euzebyaceae	0.151515			Bacteria	Pseudomonadota	Gammaproteobacteria	Methylohalobiaceae	0.00552486			Bacteria	Cyanobacteria	Oxyphotobacteria	Cyanobiaceae	0.6
Bacteria	Actinomycetota	Acidimicrobiia		0.147541			Bacteria	Pseudomonadota	Gammaproteobacteria	Thiotrichaceae	0.00552486			Bacteria	Cyanobacteria	Oxyphotobacteria	Phormidiaceae	0.2
Bacteria	Actinomycetota	Acidimicrobiia	Ilumatobacteraceae	0.333333			Bacteria	Pseudomonadota	Gammaproteobacteria	Methylophilaceae	0.00552486			Bacteria	Cyanobacteria	Oxyphotobacteria	Leptococcaceae	0.2
Bacteria	Actinomycetota	Acidimicrobiia	uncultured	0.222222			Bacteria	Pseudomonadota	Gammaproteobacteria	Nitrosomonadaceae	0.00552486			Bacteria	Deinococcota			0.00994036
Bacteria	Actinomycetota	Acidimicrobiia	uncultured bacterium	0.111111			Bacteria	Pseudomonadota	Deltaproteobacteria		0.317204			Bacteria	Deinococcota	Deinococci		1
Bacteria	Actinomycetota	Acidimicrobiia	Unidentified	0.111111			Bacteria	Pseudomonadota	Deltaproteobacteria	Unidentified	0.194915			Bacteria	Deinococcota	Deinococci	Trueperaceae	0.8
Bacteria	Actinomycetota	Acidimicrobiia	Iamiaceae	0.111111			Bacteria	Pseudomonadota	Deltaproteobacteria	Desulfonatronaceae	0.0847458			Bacteria	Deinococcota	Deinococci	Thermaceae	0.2
Bacteria	Actinomycetota	Acidimicrobiia	Microtrichaceae	0.111111			Bacteria	Pseudomonadota	Deltaproteobacteria	Desulfarculaceae	0.0847458			Bacteria	Gemmatimonadota			0.00596421
Bacteria	Actinomycetota	WCHB1-81		0.131148			Bacteria	Pseudomonadota	Deltaproteobacteria	Desulfobacteraceae	0.0847458			Bacteria	Gemmatimonadota	BD2-11 terrestrial group		0.666667
Bacteria	Actinomycetota	WCHB1-81	uncultured bacterium	0.75			Bacteria	Pseudomonadota	Deltaproteobacteria	Syntrophaceae	0.0762712			Bacteria	Gemmatimonadota	BD2-11 terrestrial group	uncultured bacterium	1
Bacteria	Actinomycetota	WCHB1-81	Unidentified	0.125			Bacteria	Pseudomonadota	Deltaproteobacteria	uncultured bacterium	0.0677966			Bacteria	Gemmatimonadota	Gemmatimonadetes		0.333333
Bacteria	Actinomycetota	WCHB1-81	uncultured organism	0.125			Bacteria	Pseudomonadota	Deltaproteobacteria	Bradymonadaceae	0.059322			Bacteria	Gemmatimonadota	Gemmatimonadetes	Gemmatimonadaceae	1
Bacteria	Actinomycetota	Coriobacteriia		0.0983607			Bacteria	Pseudomonadota	Deltaproteobacteria	0319-6G20	0.0508475			Bacteria	Lentisphaerota			0.00397614
Bacteria	Actinomycetota	Coriobacteriia	uncultured bacterium	0.666667			Bacteria	Pseudomonadota	Deltaproteobacteria	Desulfohalobiaceae	0.0508475			Bacteria	Lentisphaerota	Oligosphaeria		1
Bacteria	Actinomycetota	Coriobacteriia	Coriobacteriales Incertae Sedis	0.166667			Bacteria	Pseudomonadota	Deltaproteobacteria	Syntrophobacteraceae	0.0423729			Bacteria	Lentisphaerota	Oligosphaeria	uncultured bacterium	0.5
Bacteria	Actinomycetota	Coriobacteriia	Eggerthellaceae	0.166667			Bacteria	Pseudomonadota	Deltaproteobacteria	Desulfovibrionaceae	0.0254237			Bacteria	Lentisphaerota	Oligosphaeria	Oligosphaeraceae	0.5
Bacteria	Actinomycetota	Actinobacteria		0.0327869			Bacteria	Pseudomonadota	Deltaproteobacteria	Desulfobulbaceae	0.0254237			Bacteria	Thermotogota			0.00397614
Bacteria	Actinomycetota	Actinobacteria	Propionibacteriaceae	0.5			Bacteria	Pseudomonadota	Deltaproteobacteria	Bdellovibrionaceae	0.0169492			Bacteria	Thermotogota	Thermotogae		1
Bacteria	Actinomycetota	Actinobacteria	Microbacteriaceae	0.5			Bacteria	Pseudomonadota	Deltaproteobacteria	Bacteriovoracaceae	0.0169492			Bacteria	Thermotogota	Thermotogae	Petrotogaceae	0.5
Bacteria	Actinomycetota	RBG-16-55-12		0.0327869			Bacteria	Pseudomonadota	Deltaproteobacteria	MidBa8	0.0169492			Bacteria	Thermotogota	Thermotogae	Fervidobacteriaceae	0.5
Bacteria	Actinomycetota	RBG-16-55-12	uncultured bacterium	0.5			Bacteria	Pseudomonadota	Deltaproteobacteria	Oligoflexaceae	0.0169492			Bacteria	Halanaerobiaeota			0.00397614
Bacteria	Actinomycetota	RBG-16-55-12	uncultured actinomycete	0.5			Bacteria	Pseudomonadota	Deltaproteobacteria	Desulfuromonadaceae	0.0169492			Bacteria	Halanaerobiaeota	Halanaerobiia		1
Bacteria	Actinomycetota	Thermoleophilia		0.0163934			Bacteria	Pseudomonadota	Deltaproteobacteria	VHS-B3-70	0.00847458			Bacteria	Halanaerobiaeota	Halanaerobiia	Halobacteroidaceae	0.5
Bacteria	Actinomycetota	Thermoleophilia	uncultured	1			Bacteria	Pseudomonadota	Deltaproteobacteria	uncultured organism	0.00847458			Bacteria	Halanaerobiaeota	Halanaerobiia	Halanaerobiaceae	0.5
Bacteria	Planctomycetota			0.0437393			Bacteria	Pseudomonadota	Deltaproteobacteria	uncultured Geobacteraceae bacterium	0.00847458			Bacteria	Fusobacteriota			0.00397614
Bacteria	Planctomycetota	Phycisphaerae		0.392157			Bacteria	Pseudomonadota	Deltaproteobacteria	Desulfomicrobiaceae	0.00847458			Bacteria	Fusobacteriota	Fusobacteriia		1
Bacteria	Planctomycetota	Phycisphaerae	Phycisphaeraceae	0.5			Bacteria	Pseudomonadota	Deltaproteobacteria	Sandaracinaceae	0.00847458			Bacteria	Fusobacteriota	Fusobacteriia	Leptotrichiaceae	1
Bacteria	Planctomycetota	Phycisphaerae	SG8-4	0.15			Bacteria	Pseudomonadota	Deltaproteobacteria	Syntrophorhabdaceae	0.00847458			Bacteria	Hydrogenedentes			0.00397614
Bacteria	Planctomycetota	Phycisphaerae	AKAU3564 sediment group	0.1			Bacteria	Pseudomonadota	Deltaproteobacteria	Geobacteraceae	0.00847458			Bacteria	Hydrogenedentes	Hydrogenedentia		1
Bacteria	Planctomycetota	Phycisphaerae	Unidentified	0.05			Bacteria	Pseudomonadota	Deltaproteobacteria	bacteriap25	0.00847458			Bacteria	Hydrogenedentes	Hydrogenedentia	Hydrogenedensaceae	1
Bacteria	Planctomycetota	Phycisphaerae	uncultured bacterium	0.05			Bacteria	Pseudomonadota	Alphaproteobacteria		0.188172			Bacteria	Chloroflexota			0.00198807
Bacteria	Planctomycetota	Phycisphaerae	KCLunmb-38-53	0.05			Bacteria	Pseudomonadota	Alphaproteobacteria	Rhodobacteraceae	0.428571			Bacteria	Chloroflexota	Anaerolineae		1
Bacteria	Planctomycetota	Phycisphaerae	4572-13	0.05			Bacteria	Pseudomonadota	Alphaproteobacteria	Sphingomonadaceae	0.114286			Bacteria	Chloroflexota	Anaerolineae	Anaerolineaceae	1
Bacteria	Planctomycetota	Phycisphaerae	L21-RPul-D3	0.05			Bacteria	Pseudomonadota	Alphaproteobacteria	Unidentified	0.1			Bacteria	LCP-89			0.00198807
Bacteria	Planctomycetota	Planctomycetacia		0.294118			Bacteria	Pseudomonadota	Alphaproteobacteria	Beijerinckiaceae	0.0571429			Bacteria	LCP-89	uncultured bacterium		1
Bacteria	Planctomycetota	Planctomycetacia	Pirellulaceae	0.933333			Bacteria	Pseudomonadota	Alphaproteobacteria	Paracaedibacteraceae	0.0428571			Bacteria	LCP-89	uncultured bacterium	uncultured bacterium	1
Bacteria	Planctomycetota	Planctomycetacia	Isosphaeraceae	0.0666667			Bacteria	Pseudomonadota	Alphaproteobacteria	Rhizobiaceae	0.0428571			Bacteria	Kiritimatiellaeota			0.00198807
Bacteria	Planctomycetota	Brocadiae		0.156863			Bacteria	Pseudomonadota	Alphaproteobacteria	Geminicoccaceae	0.0285714			Bacteria	Kiritimatiellaeota	Kiritimatiellae		1
Bacteria	Planctomycetota	Brocadiae	uncultured bacterium	0.875			Bacteria	Pseudomonadota	Alphaproteobacteria	Rickettsiaceae	0.0285714			Bacteria	Kiritimatiellaeota	Kiritimatiellae	uncultured Verrucomicrobia bacterium	1
Bacteria	Planctomycetota	Brocadiae	Planctomycetes bacterium SM23_32	0.125			Bacteria	Pseudomonadota	Alphaproteobacteria	uncultured	0.0142857			Bacteria	Fibrobacterota			0.00198807
Bacteria	Planctomycetota	vadinHA49		0.0588235			Bacteria	Pseudomonadota	Alphaproteobacteria	Amb-16S-1323	0.0142857			Bacteria	Fibrobacterota	Fibrobacteria		1
Bacteria	Planctomycetota	vadinHA49	uncultured bacterium	0.333333			Bacteria	Pseudomonadota	Alphaproteobacteria	Midichloriaceae	0.0142857			Bacteria	Fibrobacterota	Fibrobacteria	Fibrobacteraceae	1
Bacteria	Planctomycetota	vadinHA49	uncultured Planctomycetales bacterium	0.333333			Bacteria	Pseudomonadota	Alphaproteobacteria	AB1	0.0142857			Bacteria	Chlamydiota			0.00198807
Bacteria	Planctomycetota	vadinHA49	uncultured organism	0.333333			Bacteria	Pseudomonadota	Alphaproteobacteria	Terasakiellaceae	0.0142857			Bacteria	Chlamydiota	Chlamydiae		1
Bacteria	Planctomycetota	Pla4 lineage		0.0588235			Bacteria	Pseudomonadota	Alphaproteobacteria	Acetobacterales Incertae Sedis	0.0142857			Bacteria	Chlamydiota	Chlamydiae	Chlamydiaceae	1
Bacteria	Planctomycetota	Pla4 lineage	Unidentified	0.666667			Bacteria	Pseudomonadota	Alphaproteobacteria	uncultured alpha proteobacterium	0.0142857			Grand Total				1
Bacteria	Planctomycetota	Pla4 lineage	uncultured organism	0.333333			Bacteria	Pseudomonadota	Alphaproteobacteria	Rhodobiaceae	0.0142857
Bacteria	Planctomycetota	OM190		0.0196078			Bacteria	Pseudomonadota	Alphaproteobacteria	Xanthobacteraceae	0.0142857
Bacteria	Planctomycetota	OM190	uncultured bacterium	1			Bacteria	Pseudomonadota	Alphaproteobacteria	Magnetospiraceae	0.0142857
Bacteria	Planctomycetota	Unidentified		0.0196078			Bacteria	Pseudomonadota	Alphaproteobacteria	Devosiaceae	0.0142857
Bacteria	Planctomycetota	Unidentified	Unidentified	1			Bacteria	Pseudomonadota	Unidentified		0.00806452
Bacteria	Chloroflexota			0.035163			Bacteria	Pseudomonadota	Unidentified	Unidentified	1
Bacteria	Chloroflexota	Anaerolineae		0.487805			Bacteria	Bacteroidota			0.133479
Bacteria	Chloroflexota	Anaerolineae	Anaerolineaceae	0.35			Bacteria	Bacteroidota	Bacteroidia		0.763934
Bacteria	Chloroflexota	Anaerolineae	uncultured bacterium	0.2			Bacteria	Bacteroidota	Bacteroidia	ML635J-40 aquatic group	0.549356
Bacteria	Chloroflexota	Anaerolineae	Unidentified	0.15			Bacteria	Bacteroidota	Bacteroidia	Cyclobacteriaceae	0.0686695
Bacteria	Chloroflexota	Anaerolineae	uncultured organism	0.1			Bacteria	Bacteroidota	Bacteroidia	Marinilabiliaceae	0.0643777
Bacteria	Chloroflexota	Anaerolineae	bacterium YC-ZSS-LKJ145	0.1			Bacteria	Bacteroidota	Bacteroidia	Bacteroidetes BD2-2	0.0472103
Bacteria	Chloroflexota	Anaerolineae	A4b	0.05			Bacteria	Bacteroidota	Bacteroidia	Unidentified	0.0429185
Bacteria	Chloroflexota	Anaerolineae	uncultured	0.05			Bacteria	Bacteroidota	Bacteroidia	Prolixibacteraceae	0.0300429
Bacteria	Chloroflexota	Chloroflexia		0.195122			Bacteria	Bacteroidota	Bacteroidia	Crocinitomicaceae	0.0300429
Bacteria	Chloroflexota	Chloroflexia	Thermomicrobiaceae	1			Bacteria	Bacteroidota	Bacteroidia	Rikenellaceae	0.0257511
Bacteria	Chloroflexota	Dehalococcoidia		0.195122			Bacteria	Bacteroidota	Bacteroidia	Bacteroidetes vadinHA17	0.0171674
Bacteria	Chloroflexota	Dehalococcoidia	AB-539-J10	0.875			Bacteria	Bacteroidota	Bacteroidia	Hymenobacteraceae	0.0171674
Bacteria	Chloroflexota	Dehalococcoidia	uncultured bacterium	0.125			Bacteria	Bacteroidota	Bacteroidia	CMW-169	0.0128755
Bacteria	Chloroflexota	JG30-KF-CM66		0.0487805			Bacteria	Bacteroidota	Bacteroidia	Saprospiraceae	0.0128755
Bacteria	Chloroflexota	JG30-KF-CM66	uncultured bacterium	1			Bacteria	Bacteroidota	Bacteroidia	Weeksellaceae	0.0128755
Bacteria	Chloroflexota	OLB14		0.0487805			Bacteria	Bacteroidota	Bacteroidia	uncultured	0.00858369
Bacteria	Chloroflexota	OLB14	uncultured Chloroflexi bacterium	1			Bacteria	Bacteroidota	Bacteroidia	Flavobacteriaceae	0.00858369
Bacteria	Chloroflexota	N9D0		0.0243902			Bacteria	Bacteroidota	Bacteroidia	uncultured bacterium	0.00858369
Bacteria	Chloroflexota	N9D0	uncultured bacterium	1			Bacteria	Bacteroidota	Bacteroidia	Chitinophagaceae	0.00858369
Bacteria	Spirochaetota			0.0325901			Bacteria	Bacteroidota	Bacteroidia	MWH-CFBk5	0.00858369
Bacteria	Spirochaetota	Spirochaetia		0.868421			Bacteria	Bacteroidota	Bacteroidia	Cryomorphaceae	0.00429185
Bacteria	Spirochaetota	Spirochaetia	Spirochaetaceae	1			Bacteria	Bacteroidota	Bacteroidia	Bacteroidaceae	0.00429185
Bacteria	Spirochaetota	MVP-15		0.105263			Bacteria	Bacteroidota	Bacteroidia	Cytophagaceae	0.00429185
Bacteria	Spirochaetota	MVP-15	uncultured bacterium	1			Bacteria	Bacteroidota	Bacteroidia	Lentimicrobiaceae	0.00429185
Bacteria	Spirochaetota	Brachyspirae		0.0263158			Bacteria	Bacteroidota	Bacteroidia	GWF2-29-10	0.00429185
Bacteria	Spirochaetota	Brachyspirae	Brachyspirales Incertae Sedis	1			Bacteria	Bacteroidota	Bacteroidia	Paludibacteraceae	0.00429185
Bacteria	Patescibacteria			0.0317324			Bacteria	Bacteroidota	Rhodothermia		0.190164
Bacteria	Patescibacteria	Parcubacteria		0.378378			Bacteria	Bacteroidota	Rhodothermia	Balneolaceae	0.87931
Bacteria	Patescibacteria	Parcubacteria	Unidentified	0.5			Bacteria	Bacteroidota	Rhodothermia	Rhodothermaceae	0.12069
Bacteria	Patescibacteria	Parcubacteria	uncultured bacterium	0.357143			Bacteria	Bacteroidota	Ignavibacteria		0.0459016
Bacteria	Patescibacteria	Parcubacteria	uncultured organism	0.142857			Bacteria	Bacteroidota	Ignavibacteria	BSN166	0.857143
Bacteria	Patescibacteria	Gracilibacteria		0.378378			Bacteria	Bacteroidota	Ignavibacteria	SR-FBR-L83	0.0714286
Bacteria	Patescibacteria	Gracilibacteria	uncultured bacterium	0.428571			Bacteria	Bacteroidota	Ignavibacteria	Ignavibacteriaceae	0.0714286
Bacteria	Patescibacteria	Gracilibacteria	Unidentified	0.285714			Bacteria	Planctomycetota			0.0708972
Bacteria	Patescibacteria	Gracilibacteria	uncultured Microgenomates group bacterium	0.0714286			Bacteria	Planctomycetota	Brocadiae		0.32716
Bacteria	Patescibacteria	Gracilibacteria	uncultured organism	0.0714286			Bacteria	Planctomycetota	Brocadiae	uncultured bacterium	0.981132
Bacteria	Patescibacteria	Gracilibacteria	bioreactor metagenome	0.0714286			Bacteria	Planctomycetota	Brocadiae	Planctomycetes bacterium SM23_32	0.0188679
Bacteria	Patescibacteria	Gracilibacteria	uncultured candidate division SR1 bacterium	0.0714286			Bacteria	Planctomycetota	Phycisphaerae		0.290123
Bacteria	Patescibacteria	Saccharimonadia		0.108108			Bacteria	Planctomycetota	Phycisphaerae	SG8-4	0.276596
Bacteria	Patescibacteria	Saccharimonadia	uncultured bacterium	0.75			Bacteria	Planctomycetota	Phycisphaerae	KCLunmb-38-53	0.170213
Bacteria	Patescibacteria	Saccharimonadia	Unidentified	0.25			Bacteria	Planctomycetota	Phycisphaerae	AKAU3564 sediment group	0.170213
Bacteria	Patescibacteria	CPR2		0.0540541			Bacteria	Planctomycetota	Phycisphaerae	Phycisphaeraceae	0.12766
Bacteria	Patescibacteria	CPR2	uncultured bacterium	1			Bacteria	Planctomycetota	Phycisphaerae	Unidentified	0.0425532
Bacteria	Patescibacteria	Unidentified		0.027027			Bacteria	Planctomycetota	Phycisphaerae	uncultured bacterium	0.0425532
Bacteria	Patescibacteria	Unidentified	Unidentified	1			Bacteria	Planctomycetota	Phycisphaerae	L21-RPul-D3	0.0425532
Bacteria	Patescibacteria	ABY1		0.027027			Bacteria	Planctomycetota	Phycisphaerae	SM23-30	0.0425532
Bacteria	Patescibacteria	ABY1	Unidentified	1			Bacteria	Planctomycetota	Phycisphaerae	WD2101 soil group	0.0212766
Bacteria	Patescibacteria	Microgenomatia		0.027027			Bacteria	Planctomycetota	Phycisphaerae	4572-13	0.0212766
Bacteria	Patescibacteria	Microgenomatia	uncultured organism	1			Bacteria	Planctomycetota	Phycisphaerae	GWC2-45-44	0.0212766
Bacteria	Mycoplasmatota			0.0265866			Bacteria	Planctomycetota	Phycisphaerae	uncultured planctomycete	0.0212766
Bacteria	Mycoplasmatota	Mollicutes		1			Bacteria	Planctomycetota	Planctomycetacia		0.154321
Bacteria	Mycoplasmatota	Mollicutes	Izimaplasmataceae	0.83871			Bacteria	Planctomycetota	Planctomycetacia	Pirellulaceae	0.72
Bacteria	Mycoplasmatota	Mollicutes	Haloplasmataceae	0.0645161			Bacteria	Planctomycetota	Planctomycetacia	Gemmataceae	0.12
Bacteria	Mycoplasmatota	Mollicutes	Acholeplasmataceae	0.0322581			Bacteria	Planctomycetota	Planctomycetacia	uncultured	0.08
Bacteria	Mycoplasmatota	Mollicutes	Anaeroplasmataceae	0.0322581			Bacteria	Planctomycetota	Planctomycetacia	Unidentified	0.04
Bacteria	Mycoplasmatota	Mollicutes	gut metagenome	0.0322581			Bacteria	Planctomycetota	Planctomycetacia	Isosphaeraceae	0.04
Bacteria	Kiritimatiellaeota			0.0214408			Bacteria	Planctomycetota	Pla4 lineage		0.0987654
Bacteria	Kiritimatiellaeota	Kiritimatiellae		1			Bacteria	Planctomycetota	Pla4 lineage	Unidentified	0.375
Bacteria	Kiritimatiellaeota	Kiritimatiellae	uncultured Verrucomicrobia bacterium	0.52			Bacteria	Planctomycetota	Pla4 lineage	uncultured bacterium	0.3125
Bacteria	Kiritimatiellaeota	Kiritimatiellae	uncultured organism	0.24			Bacteria	Planctomycetota	Pla4 lineage	uncultured organism	0.3125
Bacteria	Kiritimatiellaeota	Kiritimatiellae	Unidentified	0.2			Bacteria	Planctomycetota	vadinHA49		0.0802469
Bacteria	Kiritimatiellaeota	Kiritimatiellae	uncultured Chlorobi bacterium	0.04			Bacteria	Planctomycetota	vadinHA49	uncultured organism	0.538462
Bacteria	Verrucomicrobiota			0.0205832			Bacteria	Planctomycetota	vadinHA49	uncultured bacterium	0.307692
Bacteria	Verrucomicrobiota	Verrucomicrobiae		1			Bacteria	Planctomycetota	vadinHA49	uncultured Planctomycetales bacterium	0.153846
Bacteria	Verrucomicrobiota	Verrucomicrobiae	Puniceicoccaceae	0.541667			Bacteria	Planctomycetota	OM190		0.0246914
Bacteria	Verrucomicrobiota	Verrucomicrobiae	Unidentified	0.208333			Bacteria	Planctomycetota	OM190	uncultured bacterium	0.75
Bacteria	Verrucomicrobiota	Verrucomicrobiae	Rubritaleaceae	0.125			Bacteria	Planctomycetota	OM190	metagenome	0.25
Bacteria	Verrucomicrobiota	Verrucomicrobiae	Opitutaceae	0.0416667			Bacteria	Planctomycetota	Unidentified		0.0123457
Bacteria	Verrucomicrobiota	Verrucomicrobiae	Chthoniobacteraceae	0.0416667			Bacteria	Planctomycetota	Unidentified	Unidentified	1
Bacteria	Verrucomicrobiota	Verrucomicrobiae	Pedosphaeraceae	0.0416667			Bacteria	Planctomycetota	ODP123		0.00617284
Bacteria	Halanaerobiaeota			0.0188679			Bacteria	Planctomycetota	ODP123	uncultured organism	1
Bacteria	Halanaerobiaeota	Halanaerobiia		1			Bacteria	Planctomycetota	BD7-11		0.00617284
Bacteria	Halanaerobiaeota	Halanaerobiia	Halobacteroidaceae	0.636364			Bacteria	Planctomycetota	BD7-11	metagenome	1
Bacteria	Halanaerobiaeota	Halanaerobiia	Halanaerobiaceae	0.363636			Bacteria	Spirochaetota			0.0420131
Bacteria	Gemmatimonadota			0.0171527			Bacteria	Spirochaetota	Spirochaetia		0.770833
Bacteria	Gemmatimonadota	BD2-11 terrestrial group		0.75			Bacteria	Spirochaetota	Spirochaetia	Spirochaetaceae	0.986486
Bacteria	Gemmatimonadota	BD2-11 terrestrial group	uncultured bacterium	0.866667			Bacteria	Spirochaetota	Spirochaetia	Brevinemataceae	0.0135135
Bacteria	Gemmatimonadota	BD2-11 terrestrial group	Unidentified	0.0666667			Bacteria	Spirochaetota	MVP-15		0.09375
Bacteria	Gemmatimonadota	BD2-11 terrestrial group	uncultured forest soil bacterium	0.0666667			Bacteria	Spirochaetota	MVP-15	uncultured bacterium	0.777778
Bacteria	Gemmatimonadota	Longimicrobia		0.2			Bacteria	Spirochaetota	MVP-15	Unidentified	0.111111
Bacteria	Gemmatimonadota	Longimicrobia	Longimicrobiaceae	1			Bacteria	Spirochaetota	MVP-15	uncultured Firmicutes bacterium	0.111111
Bacteria	Gemmatimonadota	S0134 terrestrial group		0.05			Bacteria	Spirochaetota	Leptospirae		0.0625
Bacteria	Gemmatimonadota	S0134 terrestrial group	uncultured bacterium	1			Bacteria	Spirochaetota	Leptospirae	Leptospiraceae	1
Bacteria	Deinococcota			0.0128645			Bacteria	Spirochaetota	Brachyspirae		0.0416667
Bacteria	Deinococcota	Deinococci		1			Bacteria	Spirochaetota	Brachyspirae	Brachyspirales Incertae Sedis	1
Bacteria	Deinococcota	Deinococci	Trueperaceae	1			Bacteria	Spirochaetota	V2072-189E03		0.0208333
Bacteria	Hydrogenedentes			0.0128645			Bacteria	Spirochaetota	V2072-189E03	uncultured organism	1
Bacteria	Hydrogenedentes	Hydrogenedentia		1			Bacteria	Spirochaetota	uncultured		0.0104167
Bacteria	Hydrogenedentes	Hydrogenedentia	Hydrogenedensaceae	1			Bacteria	Spirochaetota	uncultured	uncultured organism	1
Bacteria	Unidentified			0.0120069			Bacteria	Patescibacteria			0.0393873
Bacteria	Unidentified	Unidentified		1			Bacteria	Patescibacteria	Gracilibacteria		0.3
Bacteria	Unidentified	Unidentified	Unidentified	1			Bacteria	Patescibacteria	Gracilibacteria	uncultured bacterium	0.592593
Bacteria	WS1			0.0077187			Bacteria	Patescibacteria	Gracilibacteria	Unidentified	0.333333
Bacteria	WS1	uncultured bacterium		0.444444			Bacteria	Patescibacteria	Gracilibacteria	bioreactor metagenome	0.037037
Bacteria	WS1	uncultured bacterium	uncultured bacterium	1			Bacteria	Patescibacteria	Gracilibacteria	uncultured organism	0.037037
Bacteria	WS1	Unidentified		0.222222			Bacteria	Patescibacteria	Parcubacteria		0.222222
Bacteria	WS1	Unidentified	Unidentified	1			Bacteria	Patescibacteria	Parcubacteria	Unidentified	0.4
Bacteria	WS1	uncultured organism		0.222222			Bacteria	Patescibacteria	Parcubacteria	uncultured bacterium	0.25
Bacteria	WS1	uncultured organism	uncultured organism	1			Bacteria	Patescibacteria	Parcubacteria	Paceibacteraceae	0.15
Bacteria	WS1	uncultured Armatimonadetes bacterium		0.111111			Bacteria	Patescibacteria	Parcubacteria	Candidatus Azambacteria bacterium GW2011_GWB1_42_17	0.05
Bacteria	WS1	uncultured Armatimonadetes bacterium	uncultured Armatimonadetes bacterium	1			Bacteria	Patescibacteria	Parcubacteria	uncultured Parcubacteria group bacterium	0.05
Bacteria	Cyanobacteria			0.0077187			Bacteria	Patescibacteria	Parcubacteria	Entomoplasmatales bacterium EntAcro10	0.05
Bacteria	Cyanobacteria	Oxyphotobacteria		0.777778			Bacteria	Patescibacteria	Parcubacteria	Parcubacteria bacterium DG_74_2	0.05
Bacteria	Cyanobacteria	Oxyphotobacteria	Cyanobiaceae	0.285714			Bacteria	Patescibacteria	ABY1		0.122222
Bacteria	Cyanobacteria	Oxyphotobacteria	Rubidibacteraceae	0.142857			Bacteria	Patescibacteria	ABY1	uncultured bacterium	0.363636
Bacteria	Cyanobacteria	Oxyphotobacteria	Phormidesmiaceae	0.142857			Bacteria	Patescibacteria	ABY1	Unidentified	0.363636
Bacteria	Cyanobacteria	Oxyphotobacteria	Geitlerinemaceae	0.142857			Bacteria	Patescibacteria	ABY1	uncultured organism	0.272727
Bacteria	Cyanobacteria	Oxyphotobacteria	Unidentified	0.142857			Bacteria	Patescibacteria	Berkelbacteria		0.1
Bacteria	Cyanobacteria	Oxyphotobacteria	Paraspirulinaceae	0.142857			Bacteria	Patescibacteria	Berkelbacteria	uncultured bacterium	0.666667
Bacteria	Cyanobacteria	Melainabacteria		0.222222			Bacteria	Patescibacteria	Berkelbacteria	Unidentified	0.222222
Bacteria	Cyanobacteria	Melainabacteria	Unidentified	0.5			Bacteria	Patescibacteria	Berkelbacteria	Candidatus Berkelbacteria bacterium CG1_02_42_45	0.111111
Bacteria	Cyanobacteria	Melainabacteria	uncultured organism	0.5			Bacteria	Patescibacteria	Saccharimonadia		0.1
Bacteria	Armatimonadota			0.00686106			Bacteria	Patescibacteria	Saccharimonadia	Unidentified	0.555556
Bacteria	Armatimonadota	DG-56		0.625			Bacteria	Patescibacteria	Saccharimonadia	uncultured bacterium	0.333333
Bacteria	Armatimonadota	DG-56	uncultured bacterium	1			Bacteria	Patescibacteria	Saccharimonadia	Saccharimonadaceae	0.111111
Bacteria	Armatimonadota	uncultured		0.25			Bacteria	Patescibacteria	Microgenomatia		0.0888889
Bacteria	Armatimonadota	uncultured	Unidentified	0.5			Bacteria	Patescibacteria	Microgenomatia	Unidentified	0.5
Bacteria	Armatimonadota	uncultured	uncultured bacterium	0.5			Bacteria	Patescibacteria	Microgenomatia	uncultured bacterium	0.375
Bacteria	Armatimonadota	Unidentified		0.125			Bacteria	Patescibacteria	Microgenomatia	uncultured Microgenomates group bacterium	0.125
Bacteria	Armatimonadota	Unidentified	Unidentified	1			Bacteria	Patescibacteria	CPR2		0.0444444
Bacteria	Chlamydiota			0.00686106			Bacteria	Patescibacteria	CPR2	uncultured bacterium	1
Bacteria	Chlamydiota	LD1-PA32		0.5			Bacteria	Patescibacteria	WWE3		0.0111111
Bacteria	Chlamydiota	LD1-PA32	metagenome	0.75			Bacteria	Patescibacteria	WWE3	uncultured candidate division WWE3 bacterium	1
Bacteria	Chlamydiota	LD1-PA32	uncultured bacterium	0.25			Bacteria	Patescibacteria	Unidentified		0.0111111
Bacteria	Chlamydiota	Chlamydiae		0.5			Bacteria	Patescibacteria	Unidentified	Unidentified	1
Bacteria	Chlamydiota	Chlamydiae	Parachlamydiaceae	0.5			Bacteria	Chloroflexota			0.0367615
Bacteria	Chlamydiota	Chlamydiae	Chlamydiaceae	0.5			Bacteria	Chloroflexota	Anaerolineae		0.654762
Bacteria	Cloacimonetes			0.00600343			Bacteria	Chloroflexota	Anaerolineae	Anaerolineaceae	0.290909
Bacteria	Cloacimonetes	Cloacimonadia		1			Bacteria	Chloroflexota	Anaerolineae	uncultured bacterium	0.236364
Bacteria	Cloacimonetes	Cloacimonadia	MSBL8	0.428571			Bacteria	Chloroflexota	Anaerolineae	uncultured organism	0.145455
Bacteria	Cloacimonetes	Cloacimonadia	Unidentified	0.428571			Bacteria	Chloroflexota	Anaerolineae	Unidentified	0.127273
Bacteria	Cloacimonetes	Cloacimonadia	NK-L14	0.142857			Bacteria	Chloroflexota	Anaerolineae	A4b	0.0727273
Bacteria	Lentisphaerota			0.00600343			Bacteria	Chloroflexota	Anaerolineae	uncultured	0.0545455
Bacteria	Lentisphaerota	Oligosphaeria		1			Bacteria	Chloroflexota	Anaerolineae	bacterium YC-ZSS-LKJ145	0.0363636
Bacteria	Lentisphaerota	Oligosphaeria	Oligosphaeraceae	0.714286			Bacteria	Chloroflexota	Anaerolineae	metagenome	0.0181818
Bacteria	Lentisphaerota	Oligosphaeria	Lenti-02	0.285714			Bacteria	Chloroflexota	Anaerolineae	uncultured soil bacterium	0.0181818
Bacteria	Acidobacteria			0.0051458			Bacteria	Chloroflexota	Dehalococcoidia		0.130952
Bacteria	Acidobacteria	Aminicenantia		0.5			Bacteria	Chloroflexota	Dehalococcoidia	uncultured bacterium	0.636364
Bacteria	Acidobacteria	Aminicenantia	uncultured bacterium	0.666667			Bacteria	Chloroflexota	Dehalococcoidia	Unidentified	0.0909091
Bacteria	Acidobacteria	Aminicenantia	Unidentified	0.333333			Bacteria	Chloroflexota	Dehalococcoidia	uncultured eubacterium H1.2.f	0.0909091
Bacteria	Acidobacteria	Subgroup 21		0.166667			Bacteria	Chloroflexota	Dehalococcoidia	uncultured	0.0909091
Bacteria	Acidobacteria	Subgroup 21	uncultured bacterium	1			Bacteria	Chloroflexota	Dehalococcoidia	AB-539-J10	0.0909091
Bacteria	Acidobacteria	Thermoanaerobaculia		0.166667			Bacteria	Chloroflexota	Chloroflexia		0.0952381
Bacteria	Acidobacteria	Thermoanaerobaculia	Thermoanaerobaculaceae	1			Bacteria	Chloroflexota	Chloroflexia	Thermomicrobiaceae	0.75
Bacteria	Acidobacteria	d142		0.166667			Bacteria	Chloroflexota	Chloroflexia	Chloroflexaceae	0.125
Bacteria	Acidobacteria	d142	uncultured bacterium	1			Bacteria	Chloroflexota	Chloroflexia	JG30-KF-CM45	0.125
Bacteria	Omnitrophicaeota			0.00428816			Bacteria	Chloroflexota	JG30-KF-CM66		0.047619
Bacteria	Omnitrophicaeota	uncultured bacterium		0.8			Bacteria	Chloroflexota	JG30-KF-CM66	uncultured bacterium	0.5
Bacteria	Omnitrophicaeota	uncultured bacterium	uncultured bacterium	1			Bacteria	Chloroflexota	JG30-KF-CM66	Unidentified	0.25
Bacteria	Omnitrophicaeota	uncultured Omnitrophica bacterium		0.2			Bacteria	Chloroflexota	JG30-KF-CM66	Ambiguous_taxa	0.25
Bacteria	Omnitrophicaeota	uncultured Omnitrophica bacterium	uncultured Omnitrophica bacterium	1			Bacteria	Chloroflexota	KD4-96		0.0238095
Bacteria	BRC1			0.00428816			Bacteria	Chloroflexota	KD4-96	Unidentified	0.5
Bacteria	BRC1	uncultured organism		0.4			Bacteria	Chloroflexota	KD4-96	uncultured bacterium	0.5
Bacteria	BRC1	uncultured organism	uncultured organism	1			Bacteria	Chloroflexota	OLB14		0.0238095
Bacteria	BRC1	uncultured bacterium		0.4			Bacteria	Chloroflexota	OLB14	uncultured Chloroflexi bacterium	1
Bacteria	BRC1	uncultured bacterium	uncultured bacterium	1			Bacteria	Chloroflexota	N9D0		0.0119048
Bacteria	BRC1	metagenome		0.2			Bacteria	Chloroflexota	N9D0	uncultured bacterium	1
Bacteria	BRC1	metagenome	metagenome	1			Bacteria	Chloroflexota	Gitt-GS-136		0.0119048
Bacteria	Thermotogota			0.00343053			Bacteria	Chloroflexota	Gitt-GS-136	uncultured bacterium	1
Bacteria	Thermotogota	Thermotogae		1			Bacteria	Kiritimatiellaeota			0.0367615
Bacteria	Thermotogota	Thermotogae	Petrotogaceae	0.5			Bacteria	Kiritimatiellaeota	Kiritimatiellae		1
Bacteria	Thermotogota	Thermotogae	Kosmotogaceae	0.5			Bacteria	Kiritimatiellaeota	Kiritimatiellae	uncultured Verrucomicrobia bacterium	0.47619
Bacteria	Elusimicrobiota			0.00343053			Bacteria	Kiritimatiellaeota	Kiritimatiellae	Unidentified	0.297619
Bacteria	Elusimicrobiota	Rs-M47		0.75			Bacteria	Kiritimatiellaeota	Kiritimatiellae	uncultured organism	0.178571
Bacteria	Elusimicrobiota	Rs-M47	uncultured bacterium	1			Bacteria	Kiritimatiellaeota	Kiritimatiellae	Kiritimatiellaceae	0.0238095
Bacteria	Elusimicrobiota	Lineage IIb		0.25			Bacteria	Kiritimatiellaeota	Kiritimatiellae	uncultured prokaryote	0.0119048
Bacteria	Elusimicrobiota	Lineage IIb	Unidentified	1			Bacteria	Kiritimatiellaeota	Kiritimatiellae	uncultured Chlorobi bacterium	0.0119048
Bacteria	BHI80-139			0.00343053			Bacteria	Unidentified			0.0297593
Bacteria	BHI80-139	uncultured bacterium		1			Bacteria	Unidentified	Unidentified		1
Bacteria	BHI80-139	uncultured bacterium	uncultured bacterium	1			Bacteria	Unidentified	Unidentified	Unidentified	1
Bacteria	Fusobacteriota			0.00343053			Bacteria	Actinomycetota			0.0293217
Bacteria	Fusobacteriota	Fusobacteriia		1			Bacteria	Actinomycetota	Actinobacteria		0.268657
Bacteria	Fusobacteriota	Fusobacteriia	Leptotrichiaceae	0.5			Bacteria	Actinomycetota	Actinobacteria	Microbacteriaceae	0.222222
Bacteria	Fusobacteriota	Fusobacteriia	Fusobacteriaceae	0.5			Bacteria	Actinomycetota	Actinobacteria	Micrococcaceae	0.166667
Bacteria	Dependentiae			0.0025729			Bacteria	Actinomycetota	Actinobacteria	Bifidobacteriaceae	0.111111
Bacteria	Dependentiae	Babeliae		1			Bacteria	Actinomycetota	Actinobacteria	Intrasporangiaceae	0.111111
Bacteria	Dependentiae	Babeliae	Babeliaceae	0.333333			Bacteria	Actinomycetota	Actinobacteria	Geodermatophilaceae	0.0555556
Bacteria	Dependentiae	Babeliae	Vermiphilaceae	0.333333			Bacteria	Actinomycetota	Actinobacteria	Nocardioidaceae	0.0555556
Bacteria	Dependentiae	Babeliae	uncultured organism	0.333333			Bacteria	Actinomycetota	Actinobacteria	Dietziaceae	0.0555556
Bacteria	Acetothermia			0.0025729			Bacteria	Actinomycetota	Actinobacteria	Cellulomonadaceae	0.0555556
Bacteria	Acetothermia	Acetothermiia		1			Bacteria	Actinomycetota	Actinobacteria	Propionibacteriaceae	0.0555556
Bacteria	Acetothermia	Acetothermiia	uncultured bacterium	1			Bacteria	Actinomycetota	Actinobacteria	Jonesiaceae	0.0555556
Bacteria	Atribacterotaia			0.0025729			Bacteria	Actinomycetota	Actinobacteria	Corynebacteriaceae	0.0555556
Bacteria	Atribacterotaia	Caldatribacteriia		0.666667			Bacteria	Actinomycetota	Acidimicrobiia		0.208955
Bacteria	Atribacterotaia	Caldatribacteriia	Caldatribacteriaceae	1			Bacteria	Actinomycetota	Acidimicrobiia	uncultured	0.5
Bacteria	Atribacterotaia	JS1		0.333333			Bacteria	Actinomycetota	Acidimicrobiia	Ilumatobacteraceae	0.428571
Bacteria	Atribacterotaia	JS1	uncultured organism	1			Bacteria	Actinomycetota	Acidimicrobiia	Microtrichaceae	0.0714286
Bacteria	Latescibacteria			0.00171527			Bacteria	Actinomycetota	Nitriliruptoria		0.19403
Bacteria	Latescibacteria	uncultured soil bacterium PBS-III-30		0.5			Bacteria	Actinomycetota	Nitriliruptoria	Nitriliruptoraceae	0.923077
Bacteria	Latescibacteria	uncultured soil bacterium PBS-III-30	uncultured soil bacterium PBS-III-30	1			Bacteria	Actinomycetota	Nitriliruptoria	Euzebyaceae	0.0769231
Bacteria	Latescibacteria	Latescibacteria		0.5			Bacteria	Actinomycetota	WCHB1-81		0.119403
Bacteria	Latescibacteria	Latescibacteria	Latescibacteraceae	1			Bacteria	Actinomycetota	WCHB1-81	uncultured bacterium	0.875
Bacteria	Chrysiogenota			0.00171527			Bacteria	Actinomycetota	WCHB1-81	Unidentified	0.125
Bacteria	Chrysiogenota	Chrysiogenetes		1			Bacteria	Actinomycetota	Coriobacteriia		0.104478
Bacteria	Chrysiogenota	Chrysiogenetes	Chrysiogenaceae	1			Bacteria	Actinomycetota	Coriobacteriia	uncultured bacterium	0.714286
Bacteria	Caldisericota			0.00171527			Bacteria	Actinomycetota	Coriobacteriia	Actinobacteria bacterium CG2_30_50_142	0.142857
Bacteria	Caldisericota	Caldisericia		1			Bacteria	Actinomycetota	Coriobacteriia	Coriobacteriaceae	0.142857
Bacteria	Caldisericota	Caldisericia	WCHB1-02	1			Bacteria	Actinomycetota	RBG-16-55-12		0.0597015
Bacteria	Synergistota			0.00171527			Bacteria	Actinomycetota	RBG-16-55-12	unidentified Actinomycete OPB41	0.5
Bacteria	Synergistota	Synergistia		1			Bacteria	Actinomycetota	RBG-16-55-12	uncultured bacterium	0.5
Bacteria	Synergistota	Synergistia	Synergistaceae	1			Bacteria	Actinomycetota	Unidentified		0.0298507
Bacteria	TA06			0.00171527			Bacteria	Actinomycetota	Unidentified	Unidentified	1
Bacteria	TA06	Unidentified		0.5			Bacteria	Actinomycetota	MB-A2-108		0.0149254
Bacteria	TA06	Unidentified	Unidentified	1			Bacteria	Actinomycetota	MB-A2-108	uncultured bacterium	1
Bacteria	TA06	uncultured bacterium		0.5			Bacteria	Mycoplasmatota			0.0266958
Bacteria	TA06	uncultured bacterium	uncultured bacterium	1			Bacteria	Mycoplasmatota	Mollicutes		1
Bacteria	WS2			0.000857633			Bacteria	Mycoplasmatota	Mollicutes	Izimaplasmataceae	0.655738
Bacteria	WS2	uncultured microorganism		1			Bacteria	Mycoplasmatota	Mollicutes	Unidentified	0.0983607
Bacteria	WS2	uncultured microorganism	uncultured microorganism	1			Bacteria	Mycoplasmatota	Mollicutes	uncultured Firmicutes bacterium	0.0819672
Bacteria	PAUC34f			0.000857633			Bacteria	Mycoplasmatota	Mollicutes	Acholeplasmataceae	0.0655738
Bacteria	PAUC34f	uncultured bacterium		1			Bacteria	Mycoplasmatota	Mollicutes	uncultured bacterium	0.0327869
Bacteria	PAUC34f	uncultured bacterium	uncultured bacterium	1			Bacteria	Mycoplasmatota	Mollicutes	Mycoplasmataceae	0.0327869
Bacteria	LCP-89			0.000857633			Bacteria	Mycoplasmatota	Mollicutes	Haloplasmataceae	0.0163934
Bacteria	LCP-89	uncultured bacterium		1			Bacteria	Mycoplasmatota	Mollicutes	Ambiguous_taxa	0.0163934
Bacteria	LCP-89	uncultured bacterium	uncultured bacterium	1			Bacteria	BHI80-139			0.0175055
Bacteria	uncultured			0.000857633			Bacteria	BHI80-139	uncultured bacterium		0.95
Bacteria	uncultured	uncultured bacterium		1			Bacteria	BHI80-139	uncultured bacterium	uncultured bacterium	1
Bacteria	uncultured	uncultured bacterium	uncultured bacterium	1			Bacteria	BHI80-139	Unidentified		0.05
Bacteria	GN01			0.000857633			Bacteria	BHI80-139	Unidentified	Unidentified	1
Bacteria	GN01	uncultured organism		1			Bacteria	Omnitrophicaeota			0.0170678
Bacteria	GN01	uncultured organism	uncultured organism	1			Bacteria	Omnitrophicaeota	uncultured bacterium		0.487179
Bacteria	Margulisbacteria			0.000857633			Bacteria	Omnitrophicaeota	uncultured bacterium	uncultured bacterium	1
Bacteria	Margulisbacteria	uncultured organism		1			Bacteria	Omnitrophicaeota	uncultured Omnitrophica bacterium		0.461538
Bacteria	Margulisbacteria	uncultured organism	uncultured organism	1			Bacteria	Omnitrophicaeota	uncultured Omnitrophica bacterium	uncultured Omnitrophica bacterium	1
Grand Total				1			Bacteria	Omnitrophicaeota	Unidentified		0.025641
							Bacteria	Omnitrophicaeota	Unidentified	Unidentified	1
							Bacteria	Omnitrophicaeota	Omnitrophia		0.025641
							Bacteria	Omnitrophicaeota	Omnitrophia	uncultured organism	1
							Bacteria	Cloacimonetes			0.0148796
							Bacteria	Cloacimonetes	Cloacimonadia		1
							Bacteria	Cloacimonetes	Cloacimonadia	Unidentified	0.617647
							Bacteria	Cloacimonetes	Cloacimonadia	MSBL8	0.235294
							Bacteria	Cloacimonetes	Cloacimonadia	NK-L14	0.117647
							Bacteria	Cloacimonetes	Cloacimonadia	SHA-41	0.0294118
							Bacteria	Gemmatimonadota			0.0148796
							Bacteria	Gemmatimonadota	BD2-11 terrestrial group		0.470588
							Bacteria	Gemmatimonadota	BD2-11 terrestrial group	uncultured bacterium	0.8125
							Bacteria	Gemmatimonadota	BD2-11 terrestrial group	Unidentified	0.1875
							Bacteria	Gemmatimonadota	Longimicrobia		0.382353
							Bacteria	Gemmatimonadota	Longimicrobia	Longimicrobiaceae	1
							Bacteria	Gemmatimonadota	S0134 terrestrial group		0.147059
							Bacteria	Gemmatimonadota	S0134 terrestrial group	uncultured bacterium	1
							Bacteria	Halanaerobiaeota			0.014442
							Bacteria	Halanaerobiaeota	Halanaerobiia		1
							Bacteria	Halanaerobiaeota	Halanaerobiia	Halobacteroidaceae	0.666667
							Bacteria	Halanaerobiaeota	Halanaerobiia	Halanaerobiaceae	0.333333
							Bacteria	Verrucomicrobiota			0.0131291
							Bacteria	Verrucomicrobiota	Verrucomicrobiae		1
							Bacteria	Verrucomicrobiota	Verrucomicrobiae	Puniceicoccaceae	0.666667
							Bacteria	Verrucomicrobiota	Verrucomicrobiae	Unidentified	0.233333
							Bacteria	Verrucomicrobiota	Verrucomicrobiae	Pedosphaeraceae	0.1
							Bacteria	Elusimicrobiota			0.0109409
							Bacteria	Elusimicrobiota	Rs-M47		0.8
							Bacteria	Elusimicrobiota	Rs-M47	uncultured bacterium	1
							Bacteria	Elusimicrobiota	Elusimicrobia		0.08
							Bacteria	Elusimicrobiota	Elusimicrobia	uncultured bacterium	1
							Bacteria	Elusimicrobiota	Endomicrobia		0.08
							Bacteria	Elusimicrobiota	Endomicrobia	Endomicrobiaceae	1
							Bacteria	Elusimicrobiota	Lineage IIb		0.04
							Bacteria	Elusimicrobiota	Lineage IIb	uncultured bacterium	1
							Bacteria	Acidobacteria			0.0105033
							Bacteria	Acidobacteria	d142		0.416667
							Bacteria	Acidobacteria	d142	uncultured bacterium	1
							Bacteria	Acidobacteria	Aminicenantia		0.208333
							Bacteria	Acidobacteria	Aminicenantia	Unidentified	0.6
							Bacteria	Acidobacteria	Aminicenantia	Aminicenantes bacterium clone OPB95	0.4
							Bacteria	Acidobacteria	Subgroup 6		0.166667
							Bacteria	Acidobacteria	Subgroup 6	Unidentified	1
							Bacteria	Acidobacteria	Thermoanaerobaculia		0.0833333
							Bacteria	Acidobacteria	Thermoanaerobaculia	Thermoanaerobaculaceae	1
							Bacteria	Acidobacteria	Subgroup 21		0.0833333
							Bacteria	Acidobacteria	Subgroup 21	Unidentified	0.5
							Bacteria	Acidobacteria	Subgroup 21	uncultured bacterium	0.5
							Bacteria	Acidobacteria	Blastocatellia (Subgroup 4)		0.0416667
							Bacteria	Acidobacteria	Blastocatellia (Subgroup 4)	Pyrinomonadaceae	1
							Bacteria	Lentisphaerota			0.0083151
							Bacteria	Lentisphaerota	Oligosphaeria		0.842105
							Bacteria	Lentisphaerota	Oligosphaeria	Oligosphaeraceae	0.625
							Bacteria	Lentisphaerota	Oligosphaeria	Lenti-02	0.1875
							Bacteria	Lentisphaerota	Oligosphaeria	uncultured organism	0.125
							Bacteria	Lentisphaerota	Oligosphaeria	uncultured bacterium	0.0625
							Bacteria	Lentisphaerota	Lentisphaeria		0.157895
							Bacteria	Lentisphaerota	Lentisphaeria	PRD18C08	0.333333
							Bacteria	Lentisphaerota	Lentisphaeria	uncultured bacterium	0.333333
							Bacteria	Lentisphaerota	Lentisphaeria	SBZC-4624	0.333333
							Bacteria	Hydrogenedentes			0.00787746
							Bacteria	Hydrogenedentes	Hydrogenedentia		1
							Bacteria	Hydrogenedentes	Hydrogenedentia	Hydrogenedensaceae	1
							Bacteria	Chlamydiota			0.00787746
							Bacteria	Chlamydiota	LD1-PA32		0.555556
							Bacteria	Chlamydiota	LD1-PA32	metagenome	0.5
							Bacteria	Chlamydiota	LD1-PA32	Unidentified	0.2
							Bacteria	Chlamydiota	LD1-PA32	uncultured bacterium	0.2
							Bacteria	Chlamydiota	LD1-PA32	uncultured organism	0.1
							Bacteria	Chlamydiota	Chlamydiae		0.444444
							Bacteria	Chlamydiota	Chlamydiae	Unidentified	0.375
							Bacteria	Chlamydiota	Chlamydiae	Simkaniaceae	0.25
							Bacteria	Chlamydiota	Chlamydiae	Chlamydiaceae	0.25
							Bacteria	Chlamydiota	Chlamydiae	Parachlamydiaceae	0.125
							Bacteria	uncultured			0.00743982
							Bacteria	uncultured	uncultured bacterium		1
							Bacteria	uncultured	uncultured bacterium	uncultured bacterium	1
							Bacteria	Deinococcota			0.00700219
							Bacteria	Deinococcota	Deinococci		1
							Bacteria	Deinococcota	Deinococci	Trueperaceae	0.875
							Bacteria	Deinococcota	Deinococci	Deinococcaceae	0.0625
							Bacteria	Deinococcota	Deinococci	Thermaceae	0.0625
							Bacteria	BRC1			0.00656455
							Bacteria	BRC1	uncultured organism		0.4
							Bacteria	BRC1	uncultured organism	uncultured organism	1
							Bacteria	BRC1	metagenome		0.266667
							Bacteria	BRC1	metagenome	metagenome	1
							Bacteria	BRC1	uncultured bacterium		0.133333
							Bacteria	BRC1	uncultured bacterium	uncultured bacterium	1
							Bacteria	BRC1	uncultured soil bacterium PBS-III-4		0.0666667
							Bacteria	BRC1	uncultured soil bacterium PBS-III-4	uncultured soil bacterium PBS-III-4	1
							Bacteria	BRC1	Unidentified		0.0666667
							Bacteria	BRC1	Unidentified	Unidentified	1
							Bacteria	BRC1	uncultured soil bacterium PBS-III-18		0.0666667
							Bacteria	BRC1	uncultured soil bacterium PBS-III-18	uncultured soil bacterium PBS-III-18	1
							Bacteria	Fibrobacterota			0.00525164
							Bacteria	Fibrobacterota	Fibrobacteria		0.916667
							Bacteria	Fibrobacterota	Fibrobacteria	possible family 01	0.636364
							Bacteria	Fibrobacterota	Fibrobacteria	B122	0.272727
							Bacteria	Fibrobacterota	Fibrobacteria	Fibrobacteraceae	0.0909091
							Bacteria	Fibrobacterota	Chitinivibrionia		0.0833333
							Bacteria	Fibrobacterota	Chitinivibrionia	Chitinivibrionaceae	1
							Bacteria	Dependentiae			0.00525164
							Bacteria	Dependentiae	Babeliae		1
							Bacteria	Dependentiae	Babeliae	UBA12409	0.25
							Bacteria	Dependentiae	Babeliae	Vermiphilaceae	0.166667
							Bacteria	Dependentiae	Babeliae	Unidentified	0.166667
							Bacteria	Dependentiae	Babeliae	uncultured organism	0.166667
							Bacteria	Dependentiae	Babeliae	uncultured bacterium	0.166667
							Bacteria	Dependentiae	Babeliae	Babeliaceae	0.0833333
							Bacteria	Thermotogota			0.004814
							Bacteria	Thermotogota	Thermotogae		1
							Bacteria	Thermotogota	Thermotogae	Petrotogaceae	0.727273
							Bacteria	Thermotogota	Thermotogae	Kosmotogaceae	0.181818
							Bacteria	Thermotogota	Thermotogae	Fervidobacteriaceae	0.0909091
							Bacteria	WS1			0.004814
							Bacteria	WS1	Unidentified		0.363636
							Bacteria	WS1	Unidentified	Unidentified	1
							Bacteria	WS1	uncultured organism		0.272727
							Bacteria	WS1	uncultured organism	uncultured organism	1
							Bacteria	WS1	uncultured bacterium		0.181818
							Bacteria	WS1	uncultured bacterium	uncultured bacterium	1
							Bacteria	WS1	Ambiguous_taxa		0.0909091
							Bacteria	WS1	Ambiguous_taxa	Ambiguous_taxa	1
							Bacteria	WS1	uncultured Armatimonadetes bacterium		0.0909091
							Bacteria	WS1	uncultured Armatimonadetes bacterium	uncultured Armatimonadetes bacterium	1
							Bacteria	Acetothermia			0.00437637
							Bacteria	Acetothermia	Acetothermiia		1
							Bacteria	Acetothermia	Acetothermiia	uncultured bacterium	0.8
							Bacteria	Acetothermia	Acetothermiia	uncultured Chloroflexi bacterium	0.1
							Bacteria	Acetothermia	Acetothermiia	Ambiguous_taxa	0.1
							Bacteria	Synergistota			0.00437637
							Bacteria	Synergistota	Synergistia		1
							Bacteria	Synergistota	Synergistia	Synergistaceae	1
							Bacteria	Margulisbacteria			0.00393873
							Bacteria	Margulisbacteria	uncultured prokaryote		0.555556
							Bacteria	Margulisbacteria	uncultured prokaryote	uncultured prokaryote	1
							Bacteria	Margulisbacteria	uncultured organism		0.444444
							Bacteria	Margulisbacteria	uncultured organism	uncultured organism	1
							Bacteria	Fusobacteriota			0.00350109
							Bacteria	Fusobacteriota	Fusobacteriia		1
							Bacteria	Fusobacteriota	Fusobacteriia	Leptotrichiaceae	0.75
							Bacteria	Fusobacteriota	Fusobacteriia	Fusobacteriaceae	0.25
							Bacteria	Cyanobacteria			0.00262582
							Bacteria	Cyanobacteria	Oxyphotobacteria		0.833333
							Bacteria	Cyanobacteria	Oxyphotobacteria	Phormidiaceae	0.2
							Bacteria	Cyanobacteria	Oxyphotobacteria	Cyanobacteriaceae	0.2
							Bacteria	Cyanobacteria	Oxyphotobacteria	uncultured	0.2
							Bacteria	Cyanobacteria	Oxyphotobacteria	Cyanobiaceae	0.2
							Bacteria	Cyanobacteria	Oxyphotobacteria	Nostocaceae	0.2
							Bacteria	Cyanobacteria	Melainabacteria		0.166667
							Bacteria	Cyanobacteria	Melainabacteria	uncultured organism	1
							Bacteria	Epsilonbacteraeota			0.00218818
							Bacteria	Epsilonbacteraeota	Campylobacteria		1
							Bacteria	Epsilonbacteraeota	Campylobacteria	Campylobacteraceae	0.4
							Bacteria	Epsilonbacteraeota	Campylobacteria	Rs-M59 termite group	0.4
							Bacteria	Epsilonbacteraeota	Campylobacteria	Thiovulaceae	0.2
							Bacteria	Armatimonadota			0.00218818
							Bacteria	Armatimonadota	Chthonomonadetes		0.4
							Bacteria	Armatimonadota	Chthonomonadetes	uncultured Lutispora sp.	0.5
							Bacteria	Armatimonadota	Chthonomonadetes	uncultured bacterium	0.5
							Bacteria	Armatimonadota	uncultured		0.2
							Bacteria	Armatimonadota	uncultured	Unidentified	1
							Bacteria	Armatimonadota	Unidentified		0.2
							Bacteria	Armatimonadota	Unidentified	Unidentified	1
							Bacteria	Armatimonadota	DG-56		0.2
							Bacteria	Armatimonadota	DG-56	uncultured bacterium	1
							Bacteria	LCP-89			0.00218818
							Bacteria	LCP-89	uncultured bacterium		1
							Bacteria	LCP-89	uncultured bacterium	uncultured bacterium	1
							Bacteria	CK-2C2-2			0.00175055
							Bacteria	CK-2C2-2	uncultured delta proteobacterium		0.75
							Bacteria	CK-2C2-2	uncultured delta proteobacterium	uncultured delta proteobacterium	1
							Bacteria	CK-2C2-2	uncultured bacterium		0.25
							Bacteria	CK-2C2-2	uncultured bacterium	uncultured bacterium	1
							Bacteria	Atribacterotaia			0.00175055
							Bacteria	Atribacterotaia	Caldatribacteriia		0.75
							Bacteria	Atribacterotaia	Caldatribacteriia	Caldatribacteriaceae	1
							Bacteria	Atribacterotaia	JS1		0.25
							Bacteria	Atribacterotaia	JS1	uncultured organism	1
							Bacteria	TA06			0.00175055
							Bacteria	TA06	uncultured bacterium		0.5
							Bacteria	TA06	uncultured bacterium	uncultured bacterium	1
							Bacteria	TA06	Unidentified		0.25
							Bacteria	TA06	Unidentified	Unidentified	1
							Bacteria	TA06	candidate division TA06 bacterium 34_109		0.25
							Bacteria	TA06	candidate division TA06 bacterium 34_109	candidate division TA06 bacterium 34_109	1
							Bacteria	WOR-1			0.00131291
							Bacteria	WOR-1	uncultured bacterium		0.666667
							Bacteria	WOR-1	uncultured bacterium	uncultured bacterium	1
							Bacteria	WOR-1	Unidentified		0.333333
							Bacteria	WOR-1	Unidentified	Unidentified	1
							Bacteria	Caldisericota			0.00131291
							Bacteria	Caldisericota	Caldisericia		1
							Bacteria	Caldisericota	Caldisericia	WCHB1-02	0.666667
							Bacteria	Caldisericota	Caldisericia	TTA-B1	0.333333
							Bacteria	Latescibacteria			0.00131291
							Bacteria	Latescibacteria	uncultured soil bacterium PBS-III-30		0.666667
							Bacteria	Latescibacteria	uncultured soil bacterium PBS-III-30	uncultured soil bacterium PBS-III-30	1
							Bacteria	Latescibacteria	Unidentified		0.333333
							Bacteria	Latescibacteria	Unidentified	Unidentified	1
							Bacteria	MAT-CR-M4-B07			0.00131291
							Bacteria	MAT-CR-M4-B07	uncultured organism		1
							Bacteria	MAT-CR-M4-B07	uncultured organism	uncultured organism	1
							Bacteria	Modulibacteria			0.00131291
							Bacteria	Modulibacteria	Moduliflexia		1
							Bacteria	Modulibacteria	Moduliflexia	Moduliflexaceae	1
							Bacteria	PAUC34f			0.000875274
							Bacteria	PAUC34f	uncultured planctomycete		0.5
							Bacteria	PAUC34f	uncultured planctomycete	uncultured planctomycete	1
							Bacteria	PAUC34f	uncultured bacterium		0.5
							Bacteria	PAUC34f	uncultured bacterium	uncultured bacterium	1
							Bacteria	Rokubacteria			0.000875274
							Bacteria	Rokubacteria	NC10		1
							Bacteria	Rokubacteria	NC10	Unidentified	0.5
							Bacteria	Rokubacteria	NC10	uncultured bacterium	0.5
							Bacteria	FCPU426			0.000875274
							Bacteria	FCPU426	uncultured microorganism		0.5
							Bacteria	FCPU426	uncultured microorganism	uncultured microorganism	1
							Bacteria	FCPU426	metagenome		0.5
							Bacteria	FCPU426	metagenome	metagenome	1
							Bacteria	WS2			0.000437637
							Bacteria	WS2	uncultured microorganism		1
							Bacteria	WS2	uncultured microorganism	uncultured microorganism	1
							Bacteria	GN01			0.000437637
							Bacteria	GN01	uncultured organism		1
							Bacteria	GN01	uncultured organism	uncultured organism	1
							Bacteria	Chrysiogenota			0.000437637
							Bacteria	Chrysiogenota	Chrysiogenetes		1
							Bacteria	Chrysiogenota	Chrysiogenetes	Chrysiogenaceae	1
							Grand Total				1

## Sheet: Sheet2
		Supplementary Table 3: Prokaryotic phyla composition between lakes and Sample types
Bacteria phyla composition between sample types within the lakes (given as Relative abundance in %)
										Archeal phyla composition between sample types within the lakes (given as Relative abundance in %)
No.	Phylum	ABS(%)	ABW(%)	CHS(%)	CHW(%)	SHS(%)	SHW(%)			Phylum	CHW (%)	CHS (%)	ABW (%)	ABS (%)	SHW (%)	SHS (%)
1	Pseudomonadota	21.54	28.74	20.93	16.11	32.49	46.38			1. Altiarchaeota	0.99	0	0	0	0	0
2	Bacillota	19.29	18.69	27.33	17	13.84	13.04			2. Asgardaeota	2.22	0	0	0	0	0
3	Bacteroidota	14.98	17.29	13.66	13.4	24.01	20.65			3. Crenarchaeota	4.94	9.09	0	6	0	0
4	Actinomycetota	5.34	5.61	3.49	2.8	3.11	2.9			4. Diapherotrites	1.98	0	0	2	0	0
5	Planctomycetota	4.68	2.57	5.52	7.19	3.39	3.26			5. Euryarchaeota	18.02	45.45	80.65	44	0	0
6	Chloroflexota	3.84	2.1	2.91	3.73	0.28	0			6. Hadesarchaeaeota	1.73	0	0	2	0	0
7	Spirochaetota	3.37	3.04	2.03	4.26	3.11	0.72			7. Nanoarchaeaeota	69.88	45.45	19.35	46	100	100
8	Patescibacteria	3.18	1.87	1.74	3.99	1.69	1.81			8. Unidentified	0.25	0	0	0	0	0
9	Mycoplasmatota	2.62	3.74	1.45	2.66	10.17	3.99			Total	100	100	100	100	100	100
10	Kiritimatiellaeota	2.34	1.64	1.74	3.68	0.28	0
11	Verrucomicrobiota	2.15	1.4	0.58	1.33	1.13	2.17
12	Gemmatimonadota	1.87	1.4	0.29	1.51	0.56	0.36
13	Halanaerobiaeota	1.69	3.27	2.33	1.46	0.56	0
14	Hydrogenedentes	1.4	0.47	1.16	0.8	0.28	0.36
15	Deinococcota	1.31	1.4	0.29	0.71	1.13	0.72
16	Unidentified	1.12	0.7	0.87	2.93	1.13	1.09
17	Armatimonadota	0.75	0.23	0	0.22	0	0
18	WS1	0.75	0.47	0.87	0.49	0	0
19	Cyanobacteria	0.75	1.17	0.58	0.27	1.13	1.09
20	Chlamydiota	0.66	0.47	0.87	0.8	0	0.36
21	Cloacimonetes	0.66	0.47	0.58	1.51	0	0
22	Lentisphaerota	0.66	0.47	0.29	0.84	0.28	0.36
23	Acidobacteria	0.56	0	0.58	1.07	0	0
24	Omnitrophicaeota	0.47	0	0.58	1.73	0	0
25	BRC1	0.47	0.23	0.58	0.67	0	0
26	Elusimicrobiota	0.37	0	0.29	1.11	0	0
27	Thermotogota	0.37	0.23	0.58	0.49	0.28	0.36
28	BHI80-139	0.37	0.23	2.91	1.78	0	0
29	Atribacterotaia	0.28	0.47	0.58	0.18	0	0
30	Acetothermia	0.28	0.23	0.58	0.44	0	0
31	Dependentiae	0.28	0	0.87	0.53	0	0
32	Latescibacteria	0.19	0	0.29	0.13	0	0
33	TA06	0.19	0	0	0.18	0	0
34	Fusobacteriota	0.19	0.47	0.29	0.36	0.56	0.36
35	Caldisericota	0.19	0.23	0.29	0.09	0	0
36	Synergistota	0.19	0	0.58	0.44	0	0
37	LCP-89	0.09	0	0.29	0.22	0.28	0
38	Chrysiogenota	0.09	0.47	0	0.04	0	0
39	GN01	0.09	0	0	0.04	0	0
40	WS2	0.09	0.23	0.29	0.04	0	0
41	uncultured	0.09	0	0.58	0.75	0	0
42	PAUC34f	0.09	0	0.29	0.09	0	0
43	Margulisbacteria	0.09	0	0	0.4	0	0
44	Fibrobacterota	0	0	0	0.53	0.28	0
45	Epsilonbacteraeota	0	0	0	0.22	0	0
46	CK-2C2-2	0	0	0	0.18	0	0
47	WOR-1	0	0	0	0.13	0	0
48	MAT-CR-M4-B07	0	0	0	0.13	0	0
49	Modulibacteria	0	0	0	0.13	0	0
50	Rokubacteria	0	0	0	0.09	0	0
51	FCPU426	0	0	0	0.09	0	0
	Total	100	100	100	100	100	100
