# Supplementary material for: Prokaryotic and eukaryotic microbial diversity from three soda lakes in the East African Rift Valley determined by amplicon sequencing
Source: Front Microbiol. 2022 Dec 8;13:999876. doi: 10.3389/fmicb.2022.999876 (PMC9772273; doi:10.3389/fmicb.2022.999876)
Supplement: Supplementary file 1 [file Data_Sheet_1.zip › Table 4.XLSX]

## Sheet: Sheet1
		Supplementary Table 4: Eukaryotic Taxonomy Classification from Domain to Species level
Relative abundance at Class level							Relative abundance at Family level								Relative abundance at Species level
Domain	Phyla	Class	OTU (%)					Domain	Phyla	Class	Family	OTU (%)			Species	OTU (%)
Fungi			1					Fungi				1			unidentified	0.561247
Fungi	Ascomycota		0.505568					Fungi	Ascomycota			0.505568			Malassezia_globosa	0.0244989
Fungi	Ascomycota	Dothideomycetes	0.206013					Fungi	Ascomycota	Dothideomycetes		0.407489			Cladosporium_perangustum	0.0211581
Fungi	Ascomycota	Sordariomycetes	0.121381					Fungi	Ascomycota	Dothideomycetes	Cladosporiaceae	0.194595			Acremonium_furcatum	0.0122494
Fungi	Ascomycota	Saccharomycetes	0.0734967					Fungi	Ascomycota	Dothideomycetes	Didymellaceae	0.178378			Aspergillus_sepultus	0.00890869
Fungi	Ascomycota	Eurotiomycetes	0.0567929					Fungi	Ascomycota	Dothideomycetes	Phaeosphaeriaceae	0.124324			Cladosporium_sphaerospermum	0.0077951
Fungi	Ascomycota	Leotiomycetes	0.0233853					Fungi	Ascomycota	Dothideomycetes	Pleosporaceae	0.124324			Wallemia_tropicalis	0.0077951
Fungi	Ascomycota	unidentified	0.0167038					Fungi	Ascomycota	Dothideomycetes	unidentified	0.0918919			Penicillium_commune	0.00668151
Fungi	Ascomycota	Pezizomycetes	0.00445434					Fungi	Ascomycota	Dothideomycetes	Sporormiaceae	0.0648649			Trichosporon_asahii	0.00668151
Fungi	Ascomycota	Taphrinomycetes	0.00111359					Fungi	Ascomycota	Dothideomycetes	Mycosphaerellaceae	0.0594595			Nigrospora_oryzae	0.00556793
Fungi	Ascomycota	Lecanoromycetes	0.00111359					Fungi	Ascomycota	Dothideomycetes	Periconiaceae	0.0216216			Aspergillus_penicillioides	0.00556793
Fungi	Ascomycota	Arthoniomycetes	0.00111359					Fungi	Ascomycota	Dothideomycetes	Cucurbitariaceae	0.0216216			Hannaella_zeae	0.00556793
Fungi	Basidiomycota		0.315145					Fungi	Ascomycota	Dothideomycetes	Didymosphaeriaceae	0.0216216			Peniophora_subsalmonea	0.00445434
Fungi	Basidiomycota	Agaricomycetes	0.091314					Fungi	Ascomycota	Dothideomycetes	Botryosphaeriaceae	0.0162162			Rhodotorula_mucilaginosa	0.00445434
Fungi	Basidiomycota	Tremellomycetes	0.0757238					Fungi	Ascomycota	Dothideomycetes	Aureobasidiaceae	0.0162162			Aspergillus_protuberus	0.00445434
Fungi	Basidiomycota	Malasseziomycetes	0.0701559					Fungi	Ascomycota	Dothideomycetes	Teratosphaeriaceae	0.0162162			Buckleyzyma_aurantiaca	0.00445434
Fungi	Basidiomycota	Microbotryomycetes	0.0256125					Fungi	Ascomycota	Dothideomycetes	Torulaceae	0.0108108			Epicoccum_nigrum	0.00445434
Fungi	Basidiomycota	Ustilaginomycetes	0.0144766					Fungi	Ascomycota	Dothideomycetes	Dictyosporiaceae	0.00540541			Alternaria_solani	0.00445434
Fungi	Basidiomycota	Cystobasidiomycetes	0.0100223					Fungi	Ascomycota	Dothideomycetes	Dothioraceae	0.00540541			Sporobolomyces_oryzicola	0.00334076
Fungi	Basidiomycota	Wallemiomycetes	0.00890869					Fungi	Ascomycota	Dothideomycetes	Pleosporales_fam_Incertae_sedis	0.00540541			Cercophora_mirabilis	0.00334076
Fungi	Basidiomycota	Exobasidiomycetes	0.00890869					Fungi	Ascomycota	Dothideomycetes	Leptosphaeriaceae	0.00540541			Cystobasidium_slooffiae	0.00334076
Fungi	Basidiomycota	Agaricostilbomycetes	0.00556793					Fungi	Ascomycota	Dothideomycetes	Wiesneriomycetaceae	0.00540541			Dipodascus_geotrichum	0.00334076
Fungi	Basidiomycota	unidentified	0.00334076					Fungi	Ascomycota	Dothideomycetes	Massarinaceae	0.00540541			Cladosporium_austrohemisphaericum	0.00334076
Fungi	Basidiomycota	Moniliellomycetes	0.00111359					Fungi	Ascomycota	Dothideomycetes	Montagnulaceae	0.00540541			Aureobasidium_pullulans	0.00334076
Fungi	Chytridiomycota		0.0077951					Fungi	Ascomycota	Sordariomycetes		0.240088			Naganishia_albida	0.00334076
Fungi	Chytridiomycota	unidentified	0.0077951					Fungi	Ascomycota	Sordariomycetes	Hypocreales_fam_Incertae_sedis	0.165138			Kazachstania_humilis	0.00334076
Fungi	Rozellomycota		0.00334076					Fungi	Ascomycota	Sordariomycetes	Nectriaceae	0.165138			Neosulcatispora_strelitziae	0.00334076
Fungi	Rozellomycota	unidentified	0.00334076					Fungi	Ascomycota	Sordariomycetes	Xylariales_fam_Incertae_sedis	0.119266			Lectera_capsici	0.00334076
Fungi	unidentified		0.168151					Fungi	Ascomycota	Sordariomycetes	Stachybotryaceae	0.0825688			Penicillium_bialowiezense	0.00334076
Fungi	unidentified	unidentified	0.168151					Fungi	Ascomycota	Sordariomycetes	unidentified	0.0733945			Vishniacozyma_victoriae	0.00334076
Grand Total			1					Fungi	Ascomycota	Sordariomycetes	Plectosphaerellaceae	0.0550459			Rhodotorula_graminis	0.00334076
								Fungi	Ascomycota	Sordariomycetes	Lasiosphaeriaceae	0.0550459			Metschnikowia_bicuspidata	0.00334076
								Fungi	Ascomycota	Sordariomycetes	Trichosphaeriaceae	0.0458716			Vishniacozyma_psychrotolerans	0.00334076
								Fungi	Ascomycota	Sordariomycetes	Diatrypaceae	0.0366972			Mycosphaerella_tassiana	0.00334076
								Fungi	Ascomycota	Sordariomycetes	Cordycipitaceae	0.0275229			Naganishia_diffluens	0.00334076
								Fungi	Ascomycota	Sordariomycetes	Hypocreaceae	0.0183486			Rhodotorula_diobovata	0.00222717
								Fungi	Ascomycota	Sordariomycetes	Sordariaceae	0.0183486			Trametes_versicolor	0.00222717
								Fungi	Ascomycota	Sordariomycetes	Xylariaceae	0.0183486			Sterigmatomyces_halophilus	0.00222717
								Fungi	Ascomycota	Sordariomycetes	Chaetomiaceae	0.0183486			Gibberella_acuminata	0.00222717
								Fungi	Ascomycota	Sordariomycetes	Microdochiaceae	0.0183486			Fusarium_sporotrichioides	0.00222717
								Fungi	Ascomycota	Sordariomycetes	Bartaliniaceae	0.00917431			Meyerozyma_guilliermondii	0.00222717
								Fungi	Ascomycota	Sordariomycetes	Microascaceae	0.00917431			Coriolopsis_gallica	0.00222717
								Fungi	Ascomycota	Sordariomycetes	Chaetosphaeriaceae	0.00917431			Gloeophyllum_trabeum	0.00222717
								Fungi	Ascomycota	Sordariomycetes	Amphisphaeriaceae	0.00917431			Tilletiopsis_washingtonensis	0.00222717
								Fungi	Ascomycota	Sordariomycetes	Clavicipitaceae	0.00917431			Hannaella_oryzae	0.00222717
								Fungi	Ascomycota	Sordariomycetes	Pleurotheciaceae	0.00917431			Cutaneotrichosporon_cyanovorans	0.00222717
								Fungi	Ascomycota	Sordariomycetes	Diaporthaceae	0.00917431			Candida_albicans	0.00222717
								Fungi	Ascomycota	Sordariomycetes	Magnaporthaceae	0.00917431			Rhodosporidiobolus_odoratus	0.00222717
								Fungi	Ascomycota	Sordariomycetes	Cephalothecaceae	0.00917431			Holtermanniella_takashimae	0.00222717
								Fungi	Ascomycota	Saccharomycetes		0.145374			Exidia_glandulosa	0.00222717
								Fungi	Ascomycota	Saccharomycetes	unidentified	0.19697			Itersonilia_perplexans	0.00222717
								Fungi	Ascomycota	Saccharomycetes	Dipodascaceae	0.181818			Wickerhamiella_pararugosa	0.00222717
								Fungi	Ascomycota	Saccharomycetes	Saccharomycetales_fam_Incertae_sedis	0.166667			Debaryomyces_prosopidis	0.00222717
								Fungi	Ascomycota	Saccharomycetes	Debaryomycetaceae	0.151515			Strelitziana_eucalypti	0.00222717
								Fungi	Ascomycota	Saccharomycetes	Saccharomycetaceae	0.106061			Knufia_karalitana	0.00222717
								Fungi	Ascomycota	Saccharomycetes	Phaffomycetaceae	0.0606061			Torula_herbarum	0.00222717
								Fungi	Ascomycota	Saccharomycetes	Trichomonascaceae	0.0454545			Penicillium_spinulosum	0.00222717
								Fungi	Ascomycota	Saccharomycetes	Metschnikowiaceae	0.0454545			Trichobolus_zukalii	0.00222717
								Fungi	Ascomycota	Saccharomycetes	Pichiaceae	0.030303			Coprinellus_micaceus	0.00222717
								Fungi	Ascomycota	Saccharomycetes	Saccharomycopsidaceae	0.0151515			Vishniacozyma_dimennae	0.00222717
								Fungi	Ascomycota	Eurotiomycetes		0.112335			Peniophorella_praetermissa	0.00222717
								Fungi	Ascomycota	Eurotiomycetes	Aspergillaceae	0.705882			Meira_nashicola	0.00222717
								Fungi	Ascomycota	Eurotiomycetes	Herpotrichiellaceae	0.0784314			Phellinus_gilvus	0.00222717
								Fungi	Ascomycota	Eurotiomycetes	Chaetothyriales_fam_Incertae_sedis	0.0588235			Armillaria_ostoyae	0.00222717
								Fungi	Ascomycota	Eurotiomycetes	Trichocomaceae	0.0392157			Starmerella_etchellsii	0.00111359
								Fungi	Ascomycota	Eurotiomycetes	Trichomeriaceae	0.0392157			Podosphaera_pannosa	0.00111359
								Fungi	Ascomycota	Eurotiomycetes	Onygenales_fam_Incertae_sedis	0.0392157			Peniophora_incarnata	0.00111359
								Fungi	Ascomycota	Eurotiomycetes	unidentified	0.0196078			Devriesia_tardicrescens	0.00111359
								Fungi	Ascomycota	Eurotiomycetes	Cyphellophoraceae	0.0196078			Curvularia_americana	0.00111359
								Fungi	Ascomycota	Leotiomycetes		0.0462555			Diaporthe_inconspicua	0.00111359
								Fungi	Ascomycota	Leotiomycetes	Erysiphaceae	0.380952			Udeniomyces_pyricola	0.00111359
								Fungi	Ascomycota	Leotiomycetes	Helotiaceae	0.380952			Dictyosporium_heptasporum	0.00111359
								Fungi	Ascomycota	Leotiomycetes	unidentified	0.190476			Phaeosphaeria_poagena	0.00111359
								Fungi	Ascomycota	Leotiomycetes	Rutstroemiaceae	0.047619			Dioszegia_zsoltii_var._yunnanensis	0.00111359
								Fungi	Ascomycota	unidentified		0.0330396			Pyricularia_urashimae	0.00111359
								Fungi	Ascomycota	unidentified	unidentified	1			Dipodascus_australiensis	0.00111359
								Fungi	Ascomycota	Pezizomycetes		0.00881057			Scytinostroma_duriusculum	0.00111359
								Fungi	Ascomycota	Pezizomycetes	Pezizales_fam_Incertae_sedis	0.5			Aspergillus_nidulans	0.00111359
								Fungi	Ascomycota	Pezizomycetes	Ascobolaceae	0.25			Talaromyces_verruculosus	0.00111359
								Fungi	Ascomycota	Pezizomycetes	Pezizaceae	0.25			Dothiora_cactacearum	0.00111359
								Fungi	Ascomycota	Taphrinomycetes		0.00220264			Coriolopsis_aspera	0.00111359
								Fungi	Ascomycota	Taphrinomycetes	Taphrinaceae	1			Edenia_gomezpompae	0.00111359
								Fungi	Ascomycota	Lecanoromycetes		0.00220264			Peniophorella_pubera	0.00111359
								Fungi	Ascomycota	Lecanoromycetes	Parmeliaceae	1			Buckleyzyma_salicina	0.00111359
								Fungi	Ascomycota	Arthoniomycetes		0.00220264			Phialemonium_atrogriseum	0.00111359
								Fungi	Ascomycota	Arthoniomycetes	Phaeococcomycetaceae	1			Erysiphe_cruciferarum	0.00111359
								Fungi	Basidiomycota			0.315145			Pseudozyma_hubeiensis	0.00111359
								Fungi	Basidiomycota	Agaricomycetes		0.289753			Eutypella_citricola	0.00111359
								Fungi	Basidiomycota	Agaricomycetes	Peniophoraceae	0.146341			Ramulariopsis_gossypii	0.00111359
								Fungi	Basidiomycota	Agaricomycetes	unidentified	0.109756			Eutypella_leprosa	0.00111359
								Fungi	Basidiomycota	Agaricomycetes	Psathyrellaceae	0.097561			Rutstroemia_maritima	0.00111359
								Fungi	Basidiomycota	Agaricomycetes	Polyporaceae	0.0853659			Byssomerulius_corium	0.00111359
								Fungi	Basidiomycota	Agaricomycetes	Physalacriaceae	0.0609756			Curvularia_nodulosa	0.00111359
								Fungi	Basidiomycota	Agaricomycetes	Hymenochaetaceae	0.0487805			Exophiala_cancerae	0.00111359
								Fungi	Basidiomycota	Agaricomycetes	Phanerochaetaceae	0.0487805			Strelitziana_africana	0.00111359
								Fungi	Basidiomycota	Agaricomycetes	Tricholomataceae	0.0487805			Exophiala_lecanii-corni	0.00111359
								Fungi	Basidiomycota	Agaricomycetes	Exidiaceae	0.0365854			Cyphellophora_gamsii	0.00111359
								Fungi	Basidiomycota	Agaricomycetes	Hymenochaetales_fam_Incertae_sedis	0.0365854			Exophiala_xenobiotica	0.00111359
								Fungi	Basidiomycota	Agaricomycetes	Gloeophyllaceae	0.0243902			Cystofilobasidium_ferigula	0.00111359
								Fungi	Basidiomycota	Agaricomycetes	Hydnodontaceae	0.0243902			Exserohilum_turcicum	0.00111359
								Fungi	Basidiomycota	Agaricomycetes	Pleurotaceae	0.0243902			Cosmospora_stegonsporii	0.00111359
								Fungi	Basidiomycota	Agaricomycetes	Stereaceae	0.0243902			Filobasidium_oeirense	0.00111359
								Fungi	Basidiomycota	Agaricomycetes	Cantharellales_fam_Incertae_sedis	0.0243902			Crinipellis_scabella	0.00111359
								Fungi	Basidiomycota	Agaricomycetes	Omphalotaceae	0.0243902			Fusarium_chlamydosporum	0.00111359
								Fungi	Basidiomycota	Agaricomycetes	Schizophyllaceae	0.0121951			Periconia_epilithographicola	0.00111359
								Fungi	Basidiomycota	Agaricomycetes	Hyphodermataceae	0.0121951			Articulospora_proliferata	0.00111359
								Fungi	Basidiomycota	Agaricomycetes	Irpicaceae	0.0121951			Phaeothecoidea_intermedia	0.00111359
								Fungi	Basidiomycota	Agaricomycetes	Lachnocladiaceae	0.0121951			Fuscoporia_contigua	0.00111359
								Fungi	Basidiomycota	Agaricomycetes	Schizoporaceae	0.0121951			Pichia_norvegensis	0.00111359
								Fungi	Basidiomycota	Agaricomycetes	Sebacinaceae	0.0121951			Candida_atlantica	0.00111359
								Fungi	Basidiomycota	Agaricomycetes	Fomitopsidaceae	0.0121951			Preussia_persica	0.00111359
								Fungi	Basidiomycota	Agaricomycetes	Botryobasidiaceae	0.0121951			Candida_friedrichii	0.00111359
								Fungi	Basidiomycota	Agaricomycetes	Auriculariaceae	0.0121951			Pyrenochaetopsis_leptospora	0.00111359
								Fungi	Basidiomycota	Agaricomycetes	Lyophyllaceae	0.0121951			Golovinomyces_biocellatus	0.00111359
								Fungi	Basidiomycota	Agaricomycetes	Marasmiaceae	0.0121951			Rachicladosporium_pini	0.00111359
								Fungi	Basidiomycota	Tremellomycetes		0.240283			Golubevia_pallescens	0.00111359
								Fungi	Basidiomycota	Tremellomycetes	Bulleribasidiaceae	0.279412			Cryptovalsa_rabenhorstii	0.00111359
								Fungi	Basidiomycota	Tremellomycetes	Filobasidiaceae	0.220588			Hannaella_luteola	0.00111359
								Fungi	Basidiomycota	Tremellomycetes	Trichosporonaceae	0.176471			Curvularia_lunata	0.00111359
								Fungi	Basidiomycota	Tremellomycetes	Trimorphomycetaceae	0.132353			Candida_glaebosa	0.00111359
								Fungi	Basidiomycota	Tremellomycetes	Mrakiaceae	0.0441176			Schizophyllum_commune	0.00111359
								Fungi	Basidiomycota	Tremellomycetes	Cystofilobasidiaceae	0.0294118			Candida_inconspicua	0.00111359
								Fungi	Basidiomycota	Tremellomycetes	Rhynchogastremataceae	0.0294118			Septoria_campanulae	0.00111359
								Fungi	Basidiomycota	Tremellomycetes	unidentified	0.0294118			Heterospora_chenopodii	0.00111359
								Fungi	Basidiomycota	Tremellomycetes	Tremellaceae	0.0294118			Stachybotrys_limonispora	0.00111359
								Fungi	Basidiomycota	Tremellomycetes	Holtermanniales_fam_Incertae_sedis	0.0294118			Hohenbuehelia_carlothornii	0.00111359
								Fungi	Basidiomycota	Malasseziomycetes		0.222615			Stereum_hirsutum	0.00111359
								Fungi	Basidiomycota	Malasseziomycetes	Malasseziaceae	0.984127			Candida_metapsilosis	0.00111359
								Fungi	Basidiomycota	Malasseziomycetes	unidentified	0.015873			Subulicystidium_perlongisporum	0.00111359
								Fungi	Basidiomycota	Microbotryomycetes		0.0812721			Hyalotiella_spartii	0.00111359
								Fungi	Basidiomycota	Microbotryomycetes	Sporidiobolaceae	0.826087			Cyberlindnera_fabianii	0.00111359
								Fungi	Basidiomycota	Microbotryomycetes	Leucosporidiaceae	0.0869565			Hyphoderma_mutatum	0.00111359
								Fungi	Basidiomycota	Microbotryomycetes	unidentified	0.0434783			Bipolaris_maydis	0.00111359
								Fungi	Basidiomycota	Microbotryomycetes	Chrysozymaceae	0.0434783			Hyphodontia_subdetritica	0.00111359
								Fungi	Basidiomycota	Ustilaginomycetes		0.0459364			Ustilago_hordei	0.00111359
								Fungi	Basidiomycota	Ustilaginomycetes	Ustilaginaceae	1			Hyphopichia_burtonii	0.00111359
								Fungi	Basidiomycota	Cystobasidiomycetes		0.0318021			Botryobasidium_obtusisporum	0.00111359
								Fungi	Basidiomycota	Cystobasidiomycetes	Buckleyzymaceae	0.555556			Issatchenkia_orientalis	0.00111359
								Fungi	Basidiomycota	Cystobasidiomycetes	Cystobasidiaceae	0.444444			Auricularia_cornea	0.00111359
								Fungi	Basidiomycota	Wallemiomycetes		0.0282686			Candida_parapsilosis	0.00111359
								Fungi	Basidiomycota	Wallemiomycetes	Wallemiaceae	1			Peniophora_aurantiaca	0.00111359
								Fungi	Basidiomycota	Exobasidiomycetes		0.0282686			Candida_railenensis	0.00111359
								Fungi	Basidiomycota	Exobasidiomycetes	Entylomatales_fam_Incertae_sedis	0.25			Peniophora_ovalispora	0.00111359
								Fungi	Basidiomycota	Exobasidiomycetes	Brachybasidiaceae	0.25			Kluyveromyces_marxianus	0.00111359
								Fungi	Basidiomycota	Exobasidiomycetes	unidentified	0.125			Cryptococcus_cuniculi	0.00111359
								Fungi	Basidiomycota	Exobasidiomycetes	Robbaueraceae	0.125			Aspergillus_caesiellus	0.00111359
								Fungi	Basidiomycota	Exobasidiomycetes	Microstromatales_fam_Incertae_sedis	0.125			Periconia_cookei	0.00111359
								Fungi	Basidiomycota	Exobasidiomycetes	Golubeviaceae	0.125			Lachancea_cidri	0.00111359
								Fungi	Basidiomycota	Agaricostilbomycetes		0.0176678			Phaeosphaeria_caricis	0.00111359
								Fungi	Basidiomycota	Agaricostilbomycetes	Agaricostilbaceae	0.6			Lecanicillium_fusisporum	0.00111359
								Fungi	Basidiomycota	Agaricostilbomycetes	Kondoaceae	0.4			Phaeosphaeria_podocarpi	0.00111359
								Fungi	Basidiomycota	unidentified		0.0106007			Chrysosporium_merdarium	0.00111359
								Fungi	Basidiomycota	unidentified	unidentified	1			Cryptococcus_uniguttulatus	0.00111359
								Fungi	Basidiomycota	Moniliellomycetes		0.00353357			Lepista_nuda	0.00111359
								Fungi	Basidiomycota	Moniliellomycetes	Moniliellaceae	1			Phoma_omnivirens	0.00111359
								Fungi	Chytridiomycota			0.0077951			Wallemia_sebi	0.00111359
								Fungi	Chytridiomycota	unidentified		1			Plectosphaerella_cucumerina	0.00111359
								Fungi	Chytridiomycota	unidentified	unidentified	1			Volutella_ciliata	0.00111359
								Fungi	Rozellomycota			0.00334076			Podospora_communis	0.00111359
								Fungi	Rozellomycota	unidentified		1			Chrysosporium_queenslandicum	0.00111359
								Fungi	Rozellomycota	unidentified	unidentified	1			Psathyrella_sulcatotuberculosa	0.00111359
								Fungi	unidentified			0.168151			Citeromyces_matritensis	0.00111359
								Fungi	unidentified	unidentified		1			Punctelia_borreri	0.00111359
								Fungi	unidentified	unidentified	unidentified	1			Alternaria_subcucurbitae	0.00111359
								Grand Total				1			Pyrenophora_tritici-repentis	0.00111359
															Acremonium_persicinum	0.00111359
															Rachicladosporium_cboliae	0.00111359
															Apiotrichum_domesticum	0.00111359
															Ramularia_collo-cygni	0.00111359
															Microascus_verrucosus	0.00111359
															Rhinocladiella_similis	0.00111359
															Microcera_rubra	0.00111359
															Rhodotorula_araucariae	0.00111359
															Microdochium_colombiense	0.00111359
															Curvularia_hawaiiensis	0.00111359
															Microdochium_seminicola	0.00111359
															Rhodotorula_paludigena	0.00111359
															Moniliella_pollinis	0.00111359
															Saccharomycopsis_fibuligera	0.00111359
															Monodictys_castaneae	0.00111359
															Schizothecium_curvisporum	0.00111359
															Montagnula_scabiosae	0.00111359
															Seimatosporium_physocarpi	0.00111359
															Mycena_galericulata	0.00111359
															Sporisorium_reilianum	0.00111359
															Mycena_vulgaris	0.00111359
															Sporobolomyces_ruberrimus	0.00111359
															Mycena_zephirus	0.00111359
															Stachybotrys_microspora	0.00111359
															Mycetinis_querceus	0.00111359
															Staurosphaeria_lycii	0.00111359
															Mycocentrospora_acerina	0.00111359
															Curvularia_sporobolicola	0.00111359
															Claviceps_cynodontis	0.00111359
															Cutaneotrichosporon_cutaneum	0.00111359
															Coprinellus_curtus	0.00111359
															Sympodiomycopsis_kandeliae	0.00111359
															Aspergillus_flavus	0.00111359
															Barnettozyma_californica	0.00111359
															Neoascochyta_triticicola	0.00111359
															Trametes_polyzona	0.00111359
															Coprinopsis_scobicola	0.00111359
															Cystobasidium_minuta	0.00111359
															Coprinopsis_urticicola	0.00111359
															Trichosporon_ovoides	0.00111359
															Papiliotrema_flavescens	0.00111359
															Acremonium_brachypenium	0.00111359
															Papiliotrema_nemorosus	0.00111359
															Verticillium_leptobactrum	0.00111359
															Paracamarosporium_psoraleae	0.00111359
															Cystofilobasidium_macerans	0.00111359
															Paramycosphaerella_intermedia	0.00111359
															Devriesia_fraserae	0.00111359
															Parapyrenochaeta_acaciae	0.00111359
															Westerdykella_centenaria	0.00111359
															Lodderomyces_elongisporus	0.00111359
															Westerdykella_nigra	0.00111359
															Zopfiella_latipes	0.00111359
															Wickerhamomyces_anomalus	0.00111359
															Wickerhamomyces_onychis	0.00111359
															Acremonium_alternatum	0.00111359
															Zygoascus_meyerae	0.00111359
															Malassezia_japonica	0.00111359
															Malassezia_sympodialis	0.00111359
															(blank)	0
															Grand Total	1
