# Supplementary material for: Prokaryotic and eukaryotic microbial diversity from three soda lakes in the East African Rift Valley determined by amplicon sequencing
Source: Front Microbiol. 2022 Dec 8;13:999876. doi: 10.3389/fmicb.2022.999876 (PMC9772273; doi:10.3389/fmicb.2022.999876)
Supplement: Supplementary file 1 [file Data_Sheet_1.zip › Table 5.XLSX]

## Sheet: Sheet1
		Supplementary Table 5: Culture dependent study taxonomy classification from Domain to Species level
Relative abundance upto family level											Relative abundance upto species level
Domain	Phyla	Class	Family	OTU (%)
Bacteria				1							Species	OTU (%)
Bacteria	Pseudomonadota			0.358209							Unidentified	0.464789
Bacteria	Pseudomonadota	Gammaproteobacteria		0.833333							uncultured bacterium	0.225352
Bacteria	Pseudomonadota	Gammaproteobacteria	Idiomarinaceae	0.325							Ambiguous_taxa	0.161972
Bacteria	Pseudomonadota	Gammaproteobacteria	Halomonadaceae	0.275							uncultured Bacteroidetes bacterium	0.028169
Bacteria	Pseudomonadota	Gammaproteobacteria	Saccharospirillaceae	0.1							uncultured Firmicutes bacterium	0.0211268
Bacteria	Pseudomonadota	Gammaproteobacteria	Pseudomonadaceae	0.075							Bacillus alcalophilus	0.0140845
Bacteria	Pseudomonadota	Gammaproteobacteria	Ectothiorhodospiraceae	0.05							uncultured alpha proteobacterium	0.00704225
Bacteria	Pseudomonadota	Gammaproteobacteria	Nitrococcales Incertae Sedis	0.05							Bacillus pseudofirmus	0.00704225
Bacteria	Pseudomonadota	Gammaproteobacteria	Thiomicrospiraceae	0.025							uncultured low G+C Gram-positive bacterium	0.00704225
Bacteria	Pseudomonadota	Gammaproteobacteria	Nitrincolaceae	0.025							Ectothiorhodosinus mongolicus	0.00704225
Bacteria	Pseudomonadota	Gammaproteobacteria	Unknown Family	0.025							uncultured proteobacterium	0.00704225
Bacteria	Pseudomonadota	Gammaproteobacteria	Rhodocyclaceae	0.025							Lactobacillus murinus	0.00704225
Bacteria	Pseudomonadota	Gammaproteobacteria	Alteromonadales Incertae Sedis	0.025							uncultured organism	0.00704225
Bacteria	Pseudomonadota	Alphaproteobacteria		0.125							Marinospirillum sp. M4-2	0.00704225
Bacteria	Pseudomonadota	Alphaproteobacteria	Rhodobacteraceae	0.833333							uncultured spirochete	0.00704225
Bacteria	Pseudomonadota	Alphaproteobacteria	Beijerinckiaceae	0.166667							Pseudomonas salegens	0.00704225
Bacteria	Pseudomonadota	Deltaproteobacteria		0.0416667							Alkalimonas collagenimarina	0.00704225
Bacteria	Pseudomonadota	Deltaproteobacteria	Desulfohalobiaceae	0.5							soda lake metagenome	0.00704225
Bacteria	Pseudomonadota	Deltaproteobacteria	Bradymonadaceae	0.5							Grand Total	1
Bacteria	Bacillota			0.350746
Bacteria	Bacillota	Bacilli		0.808511
Bacteria	Bacillota	Bacilli	Bacillaceae	0.5
Bacteria	Bacillota	Bacilli	Sporolactobacillaceae	0.210526
Bacteria	Bacillota	Bacilli	Carnobacteriaceae	0.131579
Bacteria	Bacillota	Bacilli	Lactobacillaceae	0.105263
Bacteria	Bacillota	Bacilli	Unidentified	0.0526316
Bacteria	Bacillota	Clostridia		0.191489
Bacteria	Bacillota	Clostridia	Syntrophomonadaceae	0.444444
Bacteria	Bacillota	Clostridia	Christensenellaceae	0.222222
Bacteria	Bacillota	Clostridia	Lachnospiraceae	0.222222
Bacteria	Bacillota	Clostridia	Ruminococcaceae	0.111111
Bacteria	Bacteroidota			0.246269
Bacteria	Bacteroidota	Bacteroidia		0.848485
Bacteria	Bacteroidota	Bacteroidia	Muribaculaceae	0.75
Bacteria	Bacteroidota	Bacteroidia	ML635J-40 aquatic group	0.142857
Bacteria	Bacteroidota	Bacteroidia	Rs-E47 termite group	0.0357143
Bacteria	Bacteroidota	Bacteroidia	Saprospiraceae	0.0357143
Bacteria	Bacteroidota	Bacteroidia	Flavobacteriaceae	0.0357143
Bacteria	Bacteroidota	Rhodothermia		0.151515
Bacteria	Bacteroidota	Rhodothermia	Balneolaceae	1
Bacteria	Mycoplasmatota			0.0373134
Bacteria	Mycoplasmatota	Mollicutes		1
Bacteria	Mycoplasmatota	Mollicutes	Izimaplasmataceae	0.6
Bacteria	Mycoplasmatota	Mollicutes	Haloplasmataceae	0.4
Bacteria	Actinomycetota			0.00746269
Bacteria	Actinomycetota	Nitriliruptoria		1
Bacteria	Actinomycetota	Nitriliruptoria	Nitriliruptoraceae	1
Grand Total				1
